# Supplementary material for: Alcohol pretreatment of stools effect on culturomics
Source: Sci Rep. 2020 Mar 23;10:5190. doi: 10.1038/s41598-020-62068-x (PMC7089995; doi:10.1038/s41598-020-62068-x)
Supplement: Supplementary file 2 — Appendix 1. [file 41598_2020_62068_MOESM2_ESM.xlsx]

## Sheet: Total samples before ethanol
Species	Oxygen tolerance	Family	Phylum	Initially isolated in
Acidaminococcus intestini	-	Acidaminococcaceae	Firmicutes	H (gut)		-	strict anaerobic		H	Human
Acinetobacter schindleri	+	Moraxellaceae	Proteobacteria	H		+	oxygen-tolerant		NH	Non-Human
Acinetobacter ursingii	+	Moraxellaceae	Proteobacteria	H					H (gut)	Human-gut
Actinomyces europaeus	-	Actinomycetaceae	Actinobacteria	H					NS	Culturomics's new species isolated in previously study
Actinomyces polynesiensis	-	Actinomycetaceae	Actinobacteria	NS					NS*	Culturomics's new species isolated after ethanol disinfection in this study
Actinomyces turicensis	-	Actinomycetaceae	Actinobacteria	H (gut)
Actinomyces urogenitalis	+	Actinomycetaceae	Actinobacteria	H
Adlercreutzia equolifaciens	-	Eggerthellaceae	Actinobacteria	H (gut)
Aeromonas hydrophila	+	Aeromonadaceae	Proteobacteria	H (gut)
Akkermansia muciniphila	-	Akkermansiaceae	Verrucomicrobia	H (gut)
Alistipes finegoldii	-	Rikenellaceae	Bacteroidetes	H (gut)
Alistipes indistinctus	-	Rikenellaceae	Bacteroidetes	H (gut)
Alistipes jeddahensis	-	Rikenellaceae	Bacteroidetes	NS
Alistipes massiliensis	-	Rikenellaceae	Bacteroidetes	NS
Alistipes obesi	-	Rikenellaceae	Bacteroidetes	NS
Alistipes onderdonkii	-	Rikenellaceae	Bacteroidetes	H (gut)
Alistipes putredinis	-	Rikenellaceae	Bacteroidetes	H (gut)
Alistipes senegalensis	-	Rikenellaceae	Bacteroidetes	NS
Alistipes shahii	-	Rikenellaceae	Bacteroidetes	H (gut)
Alistipes timonensis	-	Rikenellaceae	Bacteroidetes	NS
Allisonella histaminiformans	+	Veillonellaceae	Firmicutes	NH
Anaerococcus murdochii	-	Peptoniphilaceae	Firmicutes	H
Anaerococcus octavius	-	Peptoniphilaceae	Firmicutes	H
Anaerococcus rubiinfantis	-	Peptoniphilaceae	Firmicutes	NS
Anaerococcus vaginalis	-	Peptoniphilaceae	Firmicutes	H (gut)
Anaerofustis massiliensis	-	Eubacteriaceae	Firmicutes	NS
Anaeroglobus geminatus	-	Veillonellaceae	Firmicutes	H
Anaeromassilibacillus timonensis	-	Ruminococcaceae	Firmicutes	NS
Anaerosalibacter bizertensis	-	Tissierellaceae	Firmicutes	NH
Anaerotruncus colihominis	-	Ruminococcaceae	Firmicutes	H (gut)
Anaerotruncus massiliensis	-	Ruminococcaceae	Firmicutes	NS
Anaerotruncus rubiinfantis	-	Ruminococcaceae	Firmicutes	NS
Anoxybacillus flavithermus	+	Bacillaceae	Firmicutes	NH
Arabia massiliensis	-	Eggerthellaceae	Actinobacteria	NS
Arcanobacterium urinomassiliense	-	Actinomycetaceae	Actinobacteria	NS
Atopobium minutum	-	Atopobiaceae	Actinobacteria	H (gut)
Atopobium rimae	-	Atopobiaceae	Actinobacteria	H
Bacillus amyloliquefaciens	+	Bacillaceae	Firmicutes	H
Bacillus cereus	+	Bacillaceae	Firmicutes	H (gut)
Bacillus circulans	+	Bacillaceae	Firmicutes	H (gut)
Bacillus firmus	+	Bacillaceae	Firmicutes	H
Bacillus flexus	+	Bacillaceae	Firmicutes	H (gut)
Bacillus massiligabonensis	+	Bacillaceae	Firmicutes	NS
Bacillus pumilus	+	Bacillaceae	Firmicutes	H (gut)
Bacillus sonorensis	+	Bacillaceae	Firmicutes	H (gut)
Bacillus subtilis	+	Bacillaceae	Firmicutes	H (gut)
Bacillus thermoamylovorans	+	Bacillaceae	Firmicutes	H (gut)
Bacillus thuringiensis	+	Bacillaceae	Firmicutes	H (gut)
Bacillus toyonensis	+	Bacillaceae	Firmicutes	NH
Bacillus vallismortis	+	Bacillaceae	Firmicutes	NH
Bacillus weihenstephanensis	+	Bacillaceae	Firmicutes	NH
Bacteroides bouchesdurhonensis	-	Bacteroidaceae	Bacteroidetes	NS
Bacteroides caccae	-	Bacteroidaceae	Bacteroidetes	H (gut)
Bacteroides cellulosilyticus	-	Bacteroidaceae	Bacteroidetes	H (gut)
Bacteroides coagulans	-	Bacteroidaceae	Bacteroidetes	H (gut)
Bacteroides congonensis	-	Bacteroidaceae	Bacteroidetes	NS
Bacteroides coprocola	-	Bacteroidaceae	Bacteroidetes	H (gut)
Bacteroides eggerthii	-	Bacteroidaceae	Bacteroidetes	H (gut)
Bacteroides finegoldii	-	Bacteroidaceae	Bacteroidetes	H (gut)
Bacteroides fragilis	-	Bacteroidaceae	Bacteroidetes	H (gut)
Bacteroides intestinalis	-	Bacteroidaceae	Bacteroidetes	H (gut)
Bacteroides massiliensis	-	Bacteroidaceae	Bacteroidetes	NS
Bacteroides mediterraneensis	-	Bacteroidaceae	Bacteroidetes	NS
Bacteroides nordii	-	Bacteroidaceae	Bacteroidetes	H (gut)
Bacteroides oleiciplenus	-	Bacteroidaceae	Bacteroidetes	H (gut)
Bacteroides ovatus	-	Bacteroidaceae	Bacteroidetes	H (gut)
bacteroides salyersiae	-	Bacteroidaceae	Bacteroidetes	H (gut)
Bacteroides stercoris	-	Bacteroidaceae	Bacteroidetes	H (gut)
Bacteroides thetaiotaomicron	-	Bacteroidaceae	Bacteroidetes	H (gut)
Bacteroides timonensis	-	Bacteroidaceae	Bacteroidetes	NS
Bacteroides uniformis	-	Bacteroidaceae	Bacteroidetes	H (gut)
Bacteroides vulgatus	-	Bacteroidaceae	Bacteroidetes	H (gut)
Barnesiella intestinihominis	-	Barnesiellaceae	Bacteroidetes	H (gut)
Beduinella massiliensis	-	ingoing	ingoing	NS
Bifidobacterium adolescentis	-	Bifidobacteriaceae	Actinobacteria	H (gut)
Bifidobacterium angulatum	-	Bifidobacteriaceae	Actinobacteria	H (gut)
Bifidobacterium animalis	-	Bifidobacteriaceae	Actinobacteria	H (gut)
Bifidobacterium bifidum	+	Bifidobacteriaceae	Actinobacteria	H (gut)
Bifidobacterium catenulatum	-	Bifidobacteriaceae	Actinobacteria	H (gut)
Bifidobacterium dentium	-	Bifidobacteriaceae	Actinobacteria	H (gut)
Bifidobacterium longum	+	Bifidobacteriaceae	Actinobacteria	H (gut)
Bifidobacterium pseudocatenulatum	+	Bifidobacteriaceae	Actinobacteria	H (gut)
Bifidobacterium ruminantium	-	Bifidobacteriaceae	Actinobacteria	NH
Bilophila wadsworthia	-	Desulfovibrionaceae	Proteobacteria	H (gut)
Bittarella massiliensis	-	Desulfovibrionaceae	Firmicutes	NS
Blautia coccoides	-	Lachnospiraceae	Firmicutes	H (gut)
Blautia hydrogenotrophica	-	Lachnospiraceae	Firmicutes	H (gut)
Blautia ihumii	-	Lachnospiraceae	Firmicutes	NS
Blautia marseillensis	-	Lachnospiraceae	Firmicutes	NS
Blautia massiliensis	-	Lachnospiraceae	Firmicutes	NS
Blautia mediterraneensis	-	Lachnospiraceae	Firmicutes	NS
Blautia phocaeensis	-	Lachnospiraceae	Firmicutes	NS
Brevibacterium casei	+	Brevibacteriaceae	Actinobacteria	H
Butyricimonas phoceensis	-	Odoribacteraceae	Bacteroidetes	NS
Butyricimonas virosa	-	Odoribacteraceae	Bacteroidetes	H
Caecumella massiliensis	-	ingoing	ingoing	NS
Campylobacter concisus	+	Campylobacteraceae	Proteobacteria	H (gut)
Campylobacter ureolyticus	-	Campylobacteraceae	Proteobacteria	H (gut)
Casaltella massiliensis	-	Clostridiales Family XIII. Incertae Sedis	Firmicutes	NS
Catabacter hongkongensis	-	Catabacteriaceae	Firmicutes	H (gut)
Christensenella minuta	-	Christensenellaceae	Firmicutes	H (gut)
Citrobacter braakii	+	Enterobacteriaceae	Proteobacteria	H (gut)
Citrobacter freundii	+	Enterobacteriaceae	Proteobacteria	H (gut)
Clostridium aldenense	-	Clostridiaceae	Firmicutes	H (gut)
Clostridium aminovalericum	-	Clostridiaceae	Firmicutes	H (gut)
Clostridium baratii	-	Clostridiaceae	Firmicutes	H (gut)
Clostridium beduini	-	Clostridiaceae	Firmicutes	NS
Clostridium bifermentans	-	Clostridiaceae	Firmicutes	H (gut)
Clostridium bolteae	-	Clostridiaceae	Firmicutes	NS
Clostridium bouchesdurhonense	-	Clostridiaceae	Firmicutes	NS
Clostridium butyricum	-	Clostridiaceae	Firmicutes	H (gut)
Clostridium citroniae	-	Clostridiaceae	Firmicutes	H (gut)
Clostridium clostridioforme	-	Clostridiaceae	Firmicutes	H (gut)
Clostridium cochlearium	-	Clostridiaceae	Firmicutes	H
Clostridium culturomicsense	-	Clostridiaceae	Firmicutes	NS
Clostridium glycyrrhizinilyticum	-	Clostridiaceae	Firmicutes	H (gut)
Clostridium hylemonae	-	Clostridiaceae	Firmicutes	H (gut)
Clostridium innocuum	-	Clostridiaceae	Firmicutes	H (gut)
Clostridium jeddahtimonense	-	Clostridiaceae	Firmicutes	NS
Clostridium lavalense	-	Clostridiaceae	Firmicutes	H (gut)
Clostridium lentoputrescens	-	Clostridiaceae	Firmicutes	?
Clostridium merdae	-	Clostridiaceae	Firmicutes	NS
Clostridium nigeriense	-	Clostridiaceae	Firmicutes	NS
Clostridium paraputrificum	-	Clostridiaceae	Firmicutes	H (gut)
Clostridium perfringens	-	Clostridiaceae	Firmicutes	H (gut)
Clostridium phoceense	-	Clostridiaceae	Firmicutes	NS
Clostridium putrefaciens	-	Clostridiaceae	Firmicutes	H (gut)
Clostridium ramosum	-	Clostridiaceae	Firmicutes	H (gut)
Clostridium saccharogumia	-	Clostridiaceae	Firmicutes	H (gut)
Clostridium sartagoforme	-	Clostridiaceae	Firmicutes	NH
Clostridium sauditimonense	-	Clostridiaceae	Firmicutes	NS
Clostridium scindens	-	Clostridiaceae	Firmicutes	H (gut)
Clostridium sordellii	-	Clostridiaceae	Firmicutes	H (gut)
Clostridium sporogenes	-	Clostridiaceae	Firmicutes	H (gut)
Clostridium subterminale	-	Clostridiaceae	Firmicutes	H
Clostridium symbiosum	-	Clostridiaceae	Firmicutes	H (gut)
Clostridium tertium	-	Clostridiaceae	Firmicutes	H (gut)
Clostridium tyrobutyricum	-	Clostridiaceae	Firmicutes	H (gut)
Collinsella aerofaciens	-	Coriobacteriaceae	Actinobacteria	H (gut)
Collinsella bouchesdurhonensis	-	Coriobacteriaceae	Actinobacteria	NS
Collinsella ihuae	-	Coriobacteriaceae	Actinobacteria	NS
Collinsella massiliensis	-	Coriobacteriaceae	Actinobacteria	NS
Collinsella provencensis	-	Coriobacteriaceae	Actinobacteria	NS
Collinsella timonensis	-	Coriobacteriaceae	Actinobacteria	NS
Comamonas kerstersii	+	Comamonadaceae	Proteobacteria	H
Coprobacillus cateniformis	-	Erysipelotrichaceae	Firmicutes	H (gut)
Coprococcus comes	-	Lachnospiraceae	Firmicutes	H (gut)
Corynebacterium amycolatum	+	Corynebacteriaceae	Actinobacteria	H
Corynebacterium aurimucosum	+	Corynebacteriaceae	Actinobacteria	H
Corynebacterium propinquum	+	Corynebacteriaceae	Actinobacteria	H
Corynebacterium reamassiliense	+	Corynebacteriaceae	Actinobacteria	NS
Corynebacterium tuberculostearicum	+	Corynebacteriaceae	Actinobacteria	H
Cutibacterium acnes	+	Propionibacteriaceae	Actinobacteria	H (gut)
Dakarella massiliensis	-	Sutterellaceae	Proteobacteria	NS
Desulfovibrio piger	-	Desulfovibrionaceae	Proteobacteria	H (gut)
Desulfovibrio timonensis	-	Desulfovibrionaceae	Proteobacteria	NS
Dialister invisus	-	Veillonellaceae	Firmicutes	H
Dialister massiliensis	-	Veillonellaceae	Firmicutes	NS
Dialister micraerophilus	-	Veillonellaceae	Firmicutes	H
Dialister pneumosintes	-	Veillonellaceae	Firmicutes	H
Dialister propionicifaciens	-	Veillonellaceae	Firmicutes	H
Dialister succinatiphilus	-	Veillonellaceae	Firmicutes	H (gut)
Dielma fastidiosa	-	Erysipelotrichaceae	Firmicutes	NS
Dorea longicatena	-	Lachnospiraceae	Firmicutes	H (gut)
Dorea massiliensis	-	Lachnospiraceae	Firmicutes	NS
Dorea timonensis	-	Lachnospiraceae	Firmicutes	NS
Drancourtella massiliensis	-	Ruminococcaceae	Firmicutes	NS
Duodena massiliensis	-	ingoing	ingoing	NS
Duodenibacillus massiliensis	-	Sutterellaceae	Proteobacteria	NS
Eggerthella lenta	-	Eggerthellaceae	Actinobacteria	H (gut)
Eggerthella timonensis	-	Eggerthellaceae	Actinobacteria	NS
Eisenbergiella massiliensis	-	Lachnospiraceae	Firmicutes	NS
Enorma massiliensis	-	Coriobacteriaceae	Actinobacteria	NS
Enterobacter aerogenes	+	Enterobacteriaceae	Proteobacteria	H (gut)
Enterobacter cloacae	+	Enterobacteriaceae	Proteobacteria	H (gut)
Enterobacter hormaechei	+	Enterobacteriaceae	Proteobacteria	H (gut)
Enterobacter kobei	+	Enterobacteriaceae	Proteobacteria	H (gut)
Enterococcus asini	+	Enterococcaceae	Firmicutes	NH
Enterococcus avium	+	Enterococcaceae	Firmicutes	H (gut)
Enterococcus canintestini	+	Enterococcaceae	Firmicutes	H
Enterococcus canis	+	Enterococcaceae	Firmicutes	NH
Enterococcus casseliflavus	+	Enterococcaceae	Firmicutes	H (gut)
Enterococcus devriesei	+	Enterococcaceae	Firmicutes	NH
Enterococcus dispar	+	Enterococcaceae	Firmicutes	H (gut)
Enterococcus durans	+	Enterococcaceae	Firmicutes	H (gut)
Enterococcus faecalis	+	Enterococcaceae	Firmicutes	H (gut)
Enterococcus faecium	+	Enterococcaceae	Firmicutes	H (gut)
Enterococcus gallinarum	+	Enterococcaceae	Firmicutes	H (gut)
Enterococcus gilvus	+	Enterococcaceae	Firmicutes	H (gut)
Enterococcus hirae	+	Enterococcaceae	Firmicutes	H (gut)
Enterococcus malodoratus	+	Enterococcaceae	Firmicutes	H
Enterococcus phoeniculicola	+	Enterococcaceae	Firmicutes	H (gut)
Enterococcus pseudoavium	+	Enterococcaceae	Firmicutes	H
Enterococcus raffinosus	+	Enterococcaceae	Firmicutes	H
Enterococcus thailandicus	+	Enterococcaceae	Firmicutes	NH
Escherichia coli	+	Enterobacteriaceae	Proteobacteria	H (gut)
Escherichia hermannii	+	Enterobacteriaceae	Proteobacteria	H (gut)
Eubacterium cylindroides	-	Eubacteriaceae	Firmicutes	H (gut)
Eubacterium dolichum	-	Eubacteriaceae	Firmicutes	H (gut)
Eubacterium infirmum	-	Eubacteriaceae	Firmicutes	NH
Eubacterium limosum	-	Eubacteriaceae	Firmicutes	H (gut)
Eubacterium massiliense	-	Eubacteriaceae	Firmicutes	NS
Eubacterium tenue	-	Eubacteriaceae	Firmicutes	H (gut)
Ezakiella massiliensis	-	unclassified Tissierellia	Firmicutes	NS
Facklamia hominis	+	Aerococcaceae	Firmicutes	H (gut)
Faecalibacterium prausnitzii	-	Ruminococcaceae	Firmicutes	H (gut)
Fenollaria vaginalis	-	unclassified Clostridiales	Firmicutes	NS
Finegoldia magna	-	Peptoniphilaceae	Firmicutes	H (gut)
Flavonifractor plautii	-	Ruminococcaceae	Firmicutes	H (gut)
Fusobacterium gonidiaformans	-	Fusobacteriaceae	Fusobacteria	H (gut)
Fusobacterium ulcerans	-	Fusobacteriaceae	Fusobacteria	H
Gabonia massiliensis	-	Porphyromonadaceae	Bacteroidetes	NS
Gabonibacter timonensis	-	Porphyromonadaceae	Bacteroidetes	NS
Gordonibacter massiliensis	-	Eggerthellaceae	Bacteroidetes	NS
Gordonibacter pamelaeae	-	Eggerthellaceae	Bacteroidetes	H (gut)
Gordonibacter urolithinfaciens	-	Eggerthellaceae	Bacteroidetes	H (gut)
Guyana massiliensis	-	ingoing	ingoing	NS
Haemophilus haemolyticus	+	Pasteurellaceae	Proteobacteria	H
Hafnia alvei	+	Hafniaceae	Proteobacteria	H (gut)
Hathewaya limosa	-	Clostridiaceae	Firmicutes	H
Holdemanella biformis	-	Erysipelotrichaceae	Firmicutes	H
Holdemania filiformis	-	Erysipelotrichaceae	Firmicutes	H (gut)
Holdemania massiliensis	-	Erysipelotrichaceae	Firmicutes	NS
Holdemania timonensis	-	Erysipelotrichaceae	Firmicutes	NS
Hugonella massiliensis	-	ingoing	ingoing	NS
Hungatella hathewayi	-	Clostridiaceae	Firmicutes	H (gut)
Ihubacter massiliensis	-	Clostridiales Family XIII. Incertae Sedis	Firmicutes	NS
Ileibacterium massiliense	-	Clostridiales Family XIII. Incertae Sedis	Firmicutes	NS
Intestinibacillus timonensis 97,02%	-	Eubacteriaceae	Firmicutes	NS
Intestinibacter bartlettii	-	Peptostreptococcaceae	Firmicutes	NH
Intestinimonas butyriciproducens	-	unclassified Clostridiales	Firmicutes	NH
Intestinimonas massiliensis	-	unclassified Clostridiales	Firmicutes	NS
Jeddahella massiliensis	-	ingoing	ingoing	NS
Klebsiella oxytoca	+	Enterobacteriaceae	Proteobacteria	H (gut)
Klebsiella pneumoniae	+	Enterobacteriaceae	Proteobacteria	H (gut)
Kluyvera ascorbata	+	Enterobacteriaceae	Proteobacteria	H (gut)
Lachnoclostridium edouardi	-	Lachnospiraceae	Firmicutes	NS
Lachnoclostridium pacaense	-	Lachnospiraceae	Firmicutes	NS
Lachnoclostridium phocaeense	-	Lachnospiraceae	Firmicutes	NS
Lachnoclostridium timonense	-	Lachnospiraceae	Firmicutes	NS
Lactobacillus acidipiscis	+	Lactobacillaceae	Firmicutes	NH
Lactobacillus brevis	+	Lactobacillaceae	Firmicutes	NH
Lactobacillus buchneri	+	Lactobacillaceae	Firmicutes	H (gut)
Lactobacillus caccae	+	Lactobacillaceae	Firmicutes	NS
Lactobacillus fermentum	+	Lactobacillaceae	Firmicutes	H (gut)
Lactobacillus gasseri	+	Lactobacillaceae	Firmicutes	H (gut)
Lactobacillus ingluviei	+	Lactobacillaceae	Firmicutes	NH
Lactobacillus johnsonii	+	Lactobacillaceae	Firmicutes	H (gut)
Lactobacillus lactis	+	Lactobacillaceae	Firmicutes	H
Lactobacillus minutus	-	Lactobacillaceae	Firmicutes	H
Lactobacillus mucosae	+	Lactobacillaceae	Firmicutes	H (gut)
Lactobacillus murinus	+	Lactobacillaceae	Firmicutes	H
Lactobacillus panis	+	Lactobacillaceae	Firmicutes	NH
Lactobacillus paracasei	+	Lactobacillaceae	Firmicutes	H (gut)
Lactobacillus pentosus	+	Lactobacillaceae	Firmicutes	NH
Lactobacillus plantarum	+	Lactobacillaceae	Firmicutes	H (gut)
Lactobacillus rapi	+	Lactobacillaceae	Firmicutes	NH
Lactobacillus reuteri	+	Lactobacillaceae	Firmicutes	H (gut)
Lactobacillus rhamnosus	+	Lactobacillaceae	Firmicutes	H (gut)
Lactobacillus ruminis	+	Lactobacillaceae	Firmicutes	H (gut)
Lactobacillus sakei	+	Lactobacillaceae	Firmicutes	H (gut)
Lactobacillus salivarius	+	Lactobacillaceae	Firmicutes	H (gut)
Lactobacillus timonensis	+	Lactobacillaceae	Firmicutes	NS
Lactobacillus vaginalis	+	Lactobacillaceae	Firmicutes	H (gut)
Lactococcus garvieae	+	Streptococcaceae	Firmicutes	H (gut)
Lactococcus lactis	+	Streptococcaceae	Firmicutes	H (gut)
Lactonifactor massiliensis	-	Clostridiaceae	Firmicutes	NS
Lagierella massiliensis	-	Peptoniphilaceae	Firmicutes	NS
Lysinibacillus boronitolerans	+	Bacillaceae	Firmicutes	NH
Lysinibacillus fusiformis	+	Bacillaceae	Firmicutes	H (gut)
Lysinibacillus sphaericus	+	Bacillaceae	Firmicutes	NH
Marseillibacter massiliensis	-	Oscillospiraceae	Firmicutes	NS
Marseillicoccus timonensis	-	ingoing	ingoing	NS
Marseillococcus timonensis	-	ingoing	ingoing	NS
Massiliclostridium massiliense	-	Clostridiaceae	Firmicutes	NS
Massiliculturomica massiliensis	-	ingoing	ingoing	NS
Massiliimalia massiliensis	-	Ruminococcaceae	Firmicutes	NS
Massilimicrobiota massiliensis	-	Erysipelotrichaceae	Firmicutes	NS
Massilimicrobiota timonensis	-	Erysipelotrichaceae	Firmicutes	NS
Massiliprevotella massiliensis	-	Prevotellaceae	Bacteroidetes	NS
Mediannikovella massiliensis	-	ingoing	ingoing	NS
Megasphaera indica	-	Veillonellaceae	Firmicutes	H (gut)
Megasphaera massiliensis	-	Veillonellaceae	Firmicutes	NS
Merdibacter massiliensis	-	Erysipelotrichaceae	Firmicutes	NS
Merdibacter timonensis	-	Erysipelotrichaceae	Firmicutes	NS
Metaprevotella massiliensis	-	Prevotellaceae	Bacteroidetes	NS
Micrococcus luteus	+	Micrococcaceae	Actinobacteria	H (gut)
Micromassilia vaginalis	-	ingoing	ingoing	NS
Mitsuokella jalaludinii	-	Selenomonadaceae	Firmicutes	NH
Mobilibacterium timonense	-	Clostridiales Family XIII. Incertae Sedis	Firmicutes	NS
Mobilobacillus massiliensis	-	ingoing	ingoing	NS
Mogibacterium neglectum	-	Clostridiales Family XIII. Incertae Sedis	Firmicutes	NH
Mogibacterium timidum	-	Clostridiales Family XIII. Incertae Sedis	Firmicutes	H (gut)
Mogibacterium vescum	-	Clostridiales Family XIII. Incertae Sedis	Firmicutes	H
Moraxella osloensis	+	Moraxellaceae	Proteobacteria	H
Murdochiella asaccharolytica	-	Peptoniphilaceae	Firmicutes	H (gut)
Murdochiella massiliensis	-	Peptoniphilaceae	Firmicutes	NS
Negativicoccus massiliensis	-	Veillonellaceae	Firmicutes	NS
Negativicoccus succinicivorans	-	Veillonellaceae	Firmicutes	H
Neisseria macacae	+	Neisseriaceae	Proteobacteria	H (gut)
Odoribacter splanchnicus	-	Odoribacteraceae	Bacteroidetes	H (gut)
Olegusella massiliensis	-	Coriobacteriaceae	Actinobacteria	NS
Olsenella phocaeensis	-	Atopobiaceae	Actinobacteria	NS
Olsenella timonensis	-	Atopobiaceae	Actinobacteria	NS
Olsenella uli	-	Atopobiaceae	Actinobacteria	H
Olsenella urinainfantis	-	Atopobiaceae	Actinobacteria	H
Oscillibacter massiliensis	-	Oscillospiraceae	Firmicutes	NS
Pacaella massiliensis	-	Synergistaceae	Synergistetes	NS
Paenibacillus barengoltzii	+	Paenibacillaceae	Firmicutes	NH
Pantoea agglomerans	+	Erwiniaceae	Proteobacteria	H (gut)
Parabacteroides bouchesdurhonensis	-	Tannerellaceae	Bacteroidetes	NS
Parabacteroides distasonis	-	Tannerellaceae	Bacteroidetes	H (gut)
Parabacteroides goldsteinii	-	Tannerellaceae	Bacteroidetes	H (gut)
Parabacteroides johnsonii	-	Tannerellaceae	Bacteroidetes	H (gut)
Parabacteroides massiliensis	-	Tannerellaceae	Bacteroidetes	NS
Parabacteroides merdae	-	Tannerellaceae	Bacteroidetes	NS
Parabacteroides timonensis	-	Tannerellaceae	Bacteroidetes	NS
Paraprevotella clara	-	Prevotellaceae	Bacteroidetes	H (gut)
Parasutterella excrementihominis	-	Sutterellaceae	Proteobacteria	H (gut)
Peptococcus niger	-	Peptococcaceae	Firmicutes	H (gut)
Peptoniphilus asaccharolyticus	-	Peptoniphilaceae	Firmicutes	H (gut)
Peptoniphilus colimassiliensis	-	Peptoniphilaceae	Firmicutes	NS
Peptoniphilus duerdenii	-	Peptoniphilaceae	Firmicutes	NH
Peptoniphilus gorbachii	-	Peptoniphilaceae	Firmicutes	H (gut)
Peptoniphilus grossensis	-	Peptoniphilaceae	Firmicutes	NS
Peptoniphilus harei	-	Peptoniphilaceae	Firmicutes	H
Peptoniphilus koenoeneniae	-	Peptoniphilaceae	Firmicutes	H
Peptoniphilus lacrimalis	-	Peptoniphilaceae	Firmicutes	H
Peptoniphilus obesi	-	Peptoniphilaceae	Firmicutes	NS
Peptoniphilus pacaensis	-	Peptoniphilaceae	Firmicutes	NS
Peptoniphilus phoceensis	-	Peptoniphilaceae	Firmicutes	NS
Peptoniphilus senegalensis	-	Peptoniphilaceae	Firmicutes	NS
Peptoniphilus timonensis	-	Peptoniphilaceae	Firmicutes	NS
Peptoniphilus vaginalis	-	Peptoniphilaceae	Firmicutes	H
Peptostreptococcus anaerobius	-	Peptostreptococcaceae	Firmicutes	H (gut)
Peptostreptococcus stomatis	-	Peptostreptococcaceae	Firmicutes	H
Phascolarctobacterium faecium	-	Acidaminococcaceae	Firmicutes	NH
Polynesia massiliensis	-	ingoing	ingoing	NS
Porphyromonas asaccharolytica	-	Porphyromonadaceae	Bacteroidetes	H (gut)
Porphyromonas bennonis	-	Porphyromonadaceae	Bacteroidetes	H
Prevotella bivia	-	Prevotellaceae	Bacteroidetes	H (gut)
Prevotella copri	-	Prevotellaceae	Bacteroidetes	H (gut)
Prevotella corporis	-	Prevotellaceae	Bacteroidetes	H
Prevotella denticola	-	Prevotellaceae	Bacteroidetes	H (gut)
Prevotella provencensis	-	Prevotellaceae	Bacteroidetes	NS
Prevotella salivae	-	Prevotellaceae	Bacteroidetes	H
Propionibacterium granulosum	-	Propionibacteriaceae	Actinobacteria	H (gut)
Proteus mirabilis	+	Morganellaceae	Proteobacteria	H (gut)
Proteus vulgaris	+	Morganellaceae	Proteobacteria	H (gut)
Provencibacterium massiliense	-	Ruminococcaceae	Firmicutes	NS
Pseudofaecalibacterium massiliense	-	ingoing	ingoing	NS
Pseudomonas oryzihabitans	+	Pseudomonadaceae	Proteobacteria	H (gut)
Pseudomonas stutzeri	+	Pseudomonadaceae	Proteobacteria	H (gut)
Pseudoramibacter alactolyticus	+	Eubacteriaceae	Firmicutes	H
Pyramidobacter piscolens	-	Synergistaceae	Synergistetes	H (gut)
Raoultibacter massiliensis	-	Eggerthellaceae	Actinobacteria	NS
Raoultibacter timonensis	-	Eggerthellaceae	Actinobacteria	NS
Ruminococcus phocaeensis	-	Ruminococcaceae	Firmicutes	NS
Ruthenibacterium lactatiformans	-	Ruminococcaceae	Firmicutes	H (gut)
Sanguibacteroides massiliensis	-	Porphyromonadaceae	Bacteroidetes	NS
Senegalia massiliensis	-	Clostridiaceae	Firmicutes	NS
Senegalimassilia anaerobia	-	Coriobacteriaceae	Actinobacteria	NS
Serratia fonticola	+	Yersiniaceae	Proteobacteria	H (gut)
Slackia exigua	-	Eggerthellaceae	Actinobacteria	H
Slackia isoflavoniconvertens	-	Eggerthellaceae	Actinobacteria	H (gut)
Staphylococcus capitis	+	Staphylococcaceae	Firmicutes	H (gut)
Staphylococcus cohnii	+	Staphylococcaceae	Firmicutes	H
Staphylococcus epidermidis	+	Staphylococcaceae	Firmicutes	H (gut)
Staphylococcus haemolyticus	+	Staphylococcaceae	Firmicutes	H (gut)
Staphylococcus hominis	+	Staphylococcaceae	Firmicutes	H (gut)
Staphylococcus kloosii	+	Staphylococcaceae	Firmicutes	H
Staphylococcus pasteuri	+	Staphylococcaceae	Firmicutes	H
Staphylococcus warneri	+	Staphylococcaceae	Firmicutes	H (gut)
Staphylococcus xylosus	+	Staphylococcaceae	Firmicutes	H (gut)
Streptococcus agalactiae	+	Streptococcaceae	Firmicutes	H (gut)
Streptococcus anginosus	variable	Streptococcaceae	Firmicutes	H (gut)
Streptococcus australis	+	Streptococcaceae	Firmicutes	NH
Streptococcus constellatus	variable	Streptococcaceae	Firmicutes	H (gut)
Streptococcus equinus	+	Streptococcaceae	Firmicutes	H (gut)
Streptococcus gallolyticus	+	Streptococcaceae	Firmicutes	H (gut)
Streptococcus haemophilus	+	Streptococcaceae	Firmicutes	?
Streptococcus infantarius	+	Streptococcaceae	Firmicutes	H (gut)
Streptococcus lutetiensis	+	Streptococcaceae	Firmicutes	H (gut)
Streptococcus mitis	+	Streptococcaceae	Firmicutes	H (gut)
Streptococcus oralis	+	Streptococcaceae	Firmicutes	H (gut)
Streptococcus parasanguinis	+	Streptococcaceae	Firmicutes	H (gut)
Streptococcus pleomorphus	-	Streptococcaceae	Firmicutes	H
Streptococcus salivarius	+	Streptococcaceae	Firmicutes	H (gut)
Streptococcus sanguinis	+	Streptococcaceae	Firmicutes	H (gut)
Sutterella massiliensis	-	Sutterellaceae	Proteobacteria	NS
Sutterella seckii	-	Sutterellaceae	Proteobacteria	NS
Sutterella wadsworthensis	+	Sutterellaceae	Proteobacteria	H (gut)
Terrisporobacter glycolicus	-	Peptostreptococcaceae	Firmicutes	H (gut)
Tidjanibacter massiliensis	-	Rikenellaceae	Bacteroidetes	NS
Tsukamurella paurometabola	+	Tsukamurellaceae	Actinobacteria	H
Turicibacter sanguinis	-	Erysipelotrichaceae	Firmicutes	H (gut)
Tyzzerella massiliensis	-	Lachnospiraceae	Firmicutes	NS
Urinacoccus urinimassiliensis	-	Peptoniphilaceae	Firmicutes	NS
Varibaculum cambriense	-	Actinomycetaceae	Actinobacteria	H
Veillonella atypica	-	Veillonellaceae	Firmicutes	H (gut)
Veillonella parvula	-	Veillonellaceae	Firmicutes	H (gut)
Virgibacillus dokdonensis	-	Bacillaceae	Firmicutes	NH
Virgibacillus marismortui	+	Bacillaceae	Firmicutes	NH
Virgibacillus proomii	+	Bacillaceae	Firmicutes	NH
Virgibacillus salarius	+	Bacillaceae	Firmicutes	NH
Weissella cibaria	+	Leuconostocaceae	Firmicutes	H (gut)
Weissella confusa	+	Leuconostocaceae	Firmicutes	H (gut)

## Sheet: Total samples after ethanol
Species	Oxygen tolerance	Family	Phylum	Initially isolated in
Actinomyces europaeus	-	Actinomycetaceae	Actinobacteria	H
Actinomyces mediterranea	-	Actinomycetaceae	Actinobacteria	NS		-	strict anaerobic		H	Human
Actinomyces neuii	-	Actinomycetaceae	Actinobacteria	H		+	oxygen-tolerant		NH	Non-Human
Actinomyces polynesiensis	-	Actinomycetaceae	Actinobacteria	NS					H (gut)	Human-gut
Actinomyces turicensis	-	Actinomycetaceae	Actinobacteria	H (gut)					NS	Culturomics's new species isolated in previously study
Adlercreutzia equolifaciens	-	Eggerthellaceae	Actinobacteria	H (gut)					NS*	Culturomics's new species isolated after ethanol disinfection in this study
Alistipes finegoldii	-	Rikenellaceae	Bacteroidetes	H (gut)
Alistipes ihuae	-	Rikenellaceae	Bacteroidetes	NS
Alistipes jeddahensis	-	Rikenellaceae	Bacteroidetes	NS
Alistipes obesi	-	Rikenellaceae	Bacteroidetes	NS
Alistipes onderdonkii	-	Rikenellaceae	Bacteroidetes	H (gut)
Alistipes putredinis	-	Rikenellaceae	Bacteroidetes	H (gut)
Alistipes shahii	-	Rikenellaceae	Bacteroidetes	H (gut)
Anaerococcus vaginalis	-	Peptoniphilaceae	Firmicutes	H (gut)
Anaerofustis massiliensis	-	Eubacteriaceae	Firmicutes	NS
Anaerosalibacter bizertensis	-	Tissierellaceae	Firmicutes	NH
Anaerosalibacter massiliensis	-	Tissierellaceae	Firmicutes	NS
Anaerostipes caccae	-	Lachnospiraceae	Firmicutes	H (gut)
Anaerotruncus colihominis	-	Ruminococcaceae	Firmicutes	H (gut)
Anaerotruncus massiliensis	-	Ruminococcaceae	Firmicutes	NS
Anaerotruncus rubiinfantis	-	Ruminococcaceae	Firmicutes	NS
Arcanobacterium urinomassiliense	-	Actinomycetaceae	Actinobacteria	NS
Bacillus amyloliquefaciens	+	Bacillaceae	Firmicutes	H
Bacillus cereus	+	Bacillaceae	Firmicutes	H (gut)
Bacillus circulans	+	Bacillaceae	Firmicutes	H (gut)
Bacillus clausii	+	Bacillaceae	Firmicutes	H (gut)
Bacillus farraginis	+	Bacillaceae	Firmicutes	NH
Bacillus flexus	+	Bacillaceae	Firmicutes	H (gut)
Bacillus pumilus	+	Bacillaceae	Firmicutes	H (gut)
Bacillus siralis	+	Bacillaceae	Firmicutes	NH
Bacillus subtilis	+	Bacillaceae	Firmicutes	H (gut)
Bacillus thermoamylovorans	+	Bacillaceae	Firmicutes	H (gut)
Bacillus thioparans	+	Bacillaceae	Firmicutes	NH
Bacillus vallismortis	+	Bacillaceae	Firmicutes	NH
Bacillus weihenstephanensis	+	Bacillaceae	Firmicutes	NH
Bacteroides bouchesdurhonensis	-	Bacteroidaceae	Bacteroidetes	NS
Bacteroides caccae	-	Bacteroidaceae	Bacteroidetes	H (gut)
Bacteroides cellulosilyticus	-	Bacteroidaceae	Bacteroidetes	H (gut)
Bacteroides coagulans	-	Bacteroidaceae	Bacteroidetes	H (gut)
Bacteroides eggerthii	-	Bacteroidaceae	Bacteroidetes	H (gut)
Bacteroides finegoldii	-	Bacteroidaceae	Bacteroidetes	H (gut)
Bacteroides fragilis	-	Bacteroidaceae	Bacteroidetes	H (gut)
Bacteroides intestinalis	-	Bacteroidaceae	Bacteroidetes	H (gut)
Bacteroides massiliensis	-	Bacteroidaceae	Bacteroidetes	NS
Bacteroides nordii	-	Bacteroidaceae	Bacteroidetes	H (gut)
Bacteroides ovatus	-	Bacteroidaceae	Bacteroidetes	H (gut)
Bacteroides salyersiae	-	Bacteroidaceae	Bacteroidetes	H (gut)
Bacteroides stercoris	-	Bacteroidaceae	Bacteroidetes	H (gut)
Bacteroides thetaiotaomicron	-	Bacteroidaceae	Bacteroidetes	H (gut)
Bacteroides uniformis	-	Bacteroidaceae	Bacteroidetes	H (gut)
Bacteroides vulgatus	-	Bacteroidaceae	Bacteroidetes	H (gut)
Barnesiella intestinihominis	-	Barnesiellaceae	Bacteroidetes	H (gut)
Beduinella massiliensis	-	ingoing	Firmicutes	NS
Beduinibacterium massiliense	-	Christensenellaceae	Firmicutes	NS
Bifidobacterium adolescentis	-	Bifidobacteriaceae	Actinobacteria	H (gut)
Bifidobacterium animalis	-	Bifidobacteriaceae	Actinobacteria	H (gut)
Bifidobacterium bifidum	+	Bifidobacteriaceae	Actinobacteria	H (gut)
Bifidobacterium longum	+	Bifidobacteriaceae	Actinobacteria	H (gut)
Bifidobacterium pseudocatenulatum	+	Bifidobacteriaceae	Actinobacteria	H (gut)
Bittarella massiliensis	-	Ruminococcaceae	Firmicutes	NS
Blautia coccoides	-	Lachnospiraceae	Firmicutes	H (gut)
Blautia faecis	-	Lachnospiraceae	Firmicutes	H (gut)
Blautia hydrogenotrophica	-	Lachnospiraceae	Firmicutes	H (gut)
Blautia ihumii	-	Lachnospiraceae	Firmicutes	NS
Blautia mediterraneensis	-	Lachnospiraceae	Firmicutes	NS
Blautia phocaeensis	-	Lachnospiraceae	Firmicutes	NS
Blautia timonensis	-	Lachnospiraceae	Firmicutes	NS
Butyricimonas phoceensis	-	Odoribacteraceae	Bacteroidetes	NS
Butyricimonas virosa	-	Odoribacteraceae	Bacteroidetes	H
Catabacter hongkongensis	-	Catabacteriaceae	Firmicutes	H (gut)
Christensenella massiliensis	-	Christensenellaceae	Firmicutes	NS
Christensenella minuta	-	Christensenellaceae	Firmicutes	H (gut)
Citrobacter braakii	+	Enterobacteriaceae	Proteobacteria	H (gut)
Citrobacter farmeri	+	Enterobacteriaceae	Proteobacteria	H (gut)
Citrobacter freundii	+	Enterobacteriaceae	Proteobacteria	H (gut)
Citrobacter koseri	+	Enterobacteriaceae	Proteobacteria	H (gut)
Clostridium acetobutylinum	-	Clostridiaceae	Firmicutes	H (gut)
Clostridium aldenense	-	Clostridiaceae	Firmicutes	H
Clostridium aminovalericum	-	Clostridiaceae	Firmicutes	H (gut)
Clostridium baratii	-	Clostridiaceae	Firmicutes	H (gut)
Clostridium beduini	-	Clostridiaceae	Firmicutes	NS
Clostridium bifermentans	-	Clostridiaceae	Firmicutes	H (gut)
Clostridium bolteae	-	Clostridiaceae	Firmicutes	H (gut)
Clostridium bouchesdurhonense	-	Clostridiaceae	Firmicutes	NS
Clostridium butyricum	-	Clostridiaceae	Firmicutes	H
Clostridium cacamassiliense	-	Clostridiaceae	Firmicutes	NS*
Clostridium citroniae	-	Clostridiaceae	Firmicutes	H (gut)
Clostridium clostridioforme	-	Clostridiaceae	Firmicutes	H (gut)
Clostridium culturomicsense	-	Clostridiaceae	Firmicutes	NS
Clostridium disporicum	-	Clostridiaceae	Firmicutes	H (gut)
Clostridium glycolicum	-	Clostridiaceae	Firmicutes	H (gut)
Clostridium glycyrrhizinilyticum	-	Clostridiaceae	Firmicutes	H (gut)
Clostridium innocuum	-	Clostridiaceae	Firmicutes	H (gut)
Clostridium irregulare	-	Clostridiaceae	Firmicutes	H (gut)
Clostridium lavalense	-	Clostridiaceae	Firmicutes	H (gut)
Clostridium marseillense	-	Clostridiaceae	Firmicutes	NS
Clostridium paraputrificum	-	Clostridiaceae	Firmicutes	H (gut)
Clostridium perfringens	-	Clostridiaceae	Firmicutes	H (gut)
Clostridium phoceense	-	Clostridiaceae	Firmicutes	NS
Clostridium ramosum	-	Clostridiaceae	Firmicutes	H (gut)
Clostridium sardiniense	-	Clostridiaceae	Firmicutes	NH
Clostridium sartagoforme	-	Clostridiaceae	Firmicutes	NH
Clostridium saudimassiliensis	-	Clostridiaceae	Firmicutes	NS
Clostridium sauditimonensis	-	Clostridiaceae	Firmicutes	NS
Clostridium scindens	-	Clostridiaceae	Firmicutes	H (gut)
Clostridium sordellii	-	Clostridiaceae	Firmicutes	H (gut)
Clostridium sporogenes	-	Clostridiaceae	Firmicutes	H (gut)
Clostridium subterminale	-	Clostridiaceae	Firmicutes	H (gut)
Clostridium sulfidigenes	-	Clostridiaceae	Firmicutes	NH
Clostridium symbiosum	-	Clostridiaceae	Firmicutes	H (gut)
Clostridium tertium	-	Clostridiaceae	Firmicutes	H (gut)
Clostridium tyrobutyricum	-	Clostridiaceae	Firmicutes	H (gut)
Collinsella aerofaciens	-	Coriobacteriaceae	Actinobacteria	H (gut)
Collinsella massiliensis	-	Coriobacteriaceae	Actinobacteria	NS
Collinsella tanakaei	-	Coriobacteriaceae	Actinobacteria	H (gut)
Collinsella timonensis	-	Coriobacteriaceae	Actinobacteria	NS
Cuneatibacter caecimuris	-	Lachnospiraceae	Firmicutes	NH
Cutibacterium acnes	+	Propionibacteriaceae	Actinobacteria	H (gut)
Dialister invisus	-	Veillonellaceae	Firmicutes	H
Dialister massiliensis	-	Veillonellaceae	Firmicutes	NS*
Dialister propionicifaciens	-	Veillonellaceae	Firmicutes	H
Dielma fastidiosa	-	Erysipelotrichaceae	Firmicutes	NS
Dorea massiliensis	-	Lachnospiraceae	Firmicutes	NS
Dorea timonensis	-	Lachnospiraceae	Firmicutes	NS
Drancourtella massiliensis	-	Ruminococcaceae	Firmicutes	NS
Eggerthella lenta	-	Eggerthellaceae	Actinobacteria	H (gut)
Eggerthella timonensis	-	Eggerthellaceae	Actinobacteria	NS
Eisenbergiella massiliensis	-	Lachnospiraceae	Firmicutes	NS
Enterobacter cloacae	+	Enterobacteriaceae	Proteobacteria	H (gut)
Enterococcus asini	+	Enterococcaceae	Firmicutes	NH
Enterococcus avium	+	Enterococcaceae	Firmicutes	H (gut)
Enterococcus casseliflavus	+	Enterococcaceae	Firmicutes	H (gut)
Enterococcus devriesei	+	Enterococcaceae	Firmicutes	NH
Enterococcus dispar	+	Enterococcaceae	Firmicutes	H (gut)
Enterococcus durans	+	Enterococcaceae	Firmicutes	H (gut)
Enterococcus faecalis	+	Enterococcaceae	Firmicutes	H (gut)
Enterococcus faecium	+	Enterococcaceae	Firmicutes	H (gut)
Enterococcus gallinarum	+	Enterococcaceae	Firmicutes	H (gut)
Enterococcus hirae	+	Enterococcaceae	Firmicutes	H (gut)
Enterococcus malodoratum	+	Enterococcaceae	Firmicutes	H
Enterococcus pseudoavium	+	Enterococcaceae	Firmicutes	H
Escherichia coli	+	Enterobacteriaceae	Proteobacteria	H (gut)
Escherichia hermannii	+	Enterobacteriaceae	Proteobacteria	H (gut)
Ethanolibacter massiliensis	-	Eubacteriaceae	Firmicutes	NS*
Eubacterium cylindroides	-	Eubacteriaceae	Firmicutes	H (gut)
Eubacterium dolichum	-	Eubacteriaceae	Firmicutes	H (gut)
Eubacterium limosum	-	Eubacteriaceae	Firmicutes	H (gut)
Eubacterium massiliense	-	Eubacteriaceae	Firmicutes	NS
Eubacterium tenue	-	Eubacteriaceae	Firmicutes	H (gut)
Facklamia hominis	+	Aerococcaceae	Firmicutes	H (gut)
Fenollaria vaginalis	-	unclassified Clostridiales	Firmicutes	NS
Finegoldia magna	-	Peptoniphilaceae	Firmicutes	H (gut)
Flavonifractor plautii	-	Ruminococcaceae	Firmicutes	H (gut)
Fusicatenibacter saccharivorans	-	Lachnospiraceae	Firmicutes	H (gut)
Gordonibacter massiliensis	-	Eggerthellaceae	Actinobacteria	NS
Gordonibacter pamelaeae	-	Eggerthellaceae	Actinobacteria	H (gut)
Gordonibacter urolithinfaciens	-	Eggerthellaceae	Actinobacteria	H (gut)
Hafnia alvei	+	Hafniaceae	Proteobacteria	H (gut)
Holdemania filiformis	-	Erysipelotrichaceae	Firmicutes	H (gut)
Holdemania timonensis	-	Erysipelotrichaceae	Firmicutes	NS
Hungatella hathewayi	-	Clostridiaceae	Firmicutes	H (gut)
Ihubacter massiliensis	-	Clostridiales Family XIII. Incertae Sedis	Firmicutes	NS
Intestinibacillus massiliensis	-	Eubacteriaceae	Firmicutes	NS
Intestinibacillus timonensis	-	Eubacteriaceae	Firmicutes	NS
Intestinibacter bartlettii	-	Peptostreptococcaceae	Firmicutes	NH
Intestinimonas butyriciproducens	-	unclassified Clostridiales	Firmicutes	NH
Intestinimonas gabonensis	-	unclassified Clostridiales	Firmicutes	NS
Intestinimonas massiliensis	-	unclassified Clostridiales	Firmicutes	NS
Intestinimonas phoceensis	-	unclassified Clostridiales	Firmicutes	NS
Jeddahella massiliensis	-	ingoing	Firmicutes	NS
Lactobacillus agilis	+	Lactobacillaceae	Firmicutes	NH
Lactobacillus gasseri	+	Lactobacillaceae	Firmicutes	H (gut)
Lactobacillus iners	+	Lactobacillaceae	Firmicutes	H (gut)
Lactobacillus jensenii	+	Lactobacillaceae	Firmicutes	H (gut)
Lactobacillus mucosae	+	Lactobacillaceae	Firmicutes	H (gut)
Lactobacillus plantarum	+	Lactobacillaceae	Firmicutes	H (gut)
Lactobacillus reuteri	+	Lactobacillaceae	Firmicutes	H (gut)
Lactobacillus rhamnosus	+	Lactobacillaceae	Firmicutes	H (gut)
Lactobacillus timonensis	+	Lactobacillaceae	Firmicutes	NS*
Lactobacillus vaginalis	+	Lactobacillaceae	Firmicutes	H (gut)
Longicatena caecimuris	-	Erysipelotrichaceae	Firmicutes	H (gut)
Lysinibacillus fusiformis	+	Bacillaceae	Firmicutes	H (gut)
Marseillibacter massiliensis	-	Oscillospiraceae	Firmicutes	NS
Marseillicoccus timonensis	-	ingoing	ingoing	NS
Massiliimalia massiliensis	-	Ruminococcaceae	Firmicutes	NS
Massiliimalia timonensis	-	Ruminococcaceae	Firmicutes	NS*
Massilimicrobiota timonensis	-	Erysipelotrichaceae	Firmicutes	NS
Massilistercora timonensis	-	ingoing	ingoing	NS
Mediannikovella massiliensis	-	ingoing	Firmicutes	NS
Micrococcus luteus	+	Micrococcaceae	Actinobacteria	H (gut)
Micromassilia timonensis	-	unclassified Clostridiales	Firmicutes	NS
Mobiluncus curtisii	-	Actinomycetaceae	Actinobacteria	H
Mogibacterium timidum	-	Clostridiales Family XIII. Incertae Sedis	Firmicutes	H (gut)
Murdochiella asaccharolytica	-	Peptoniphilaceae	Firmicutes	H (gut)
Negativibacillus massiliensis	-	Ruminococcaceae	Firmicutes	NS
Negativicoccus massiliensis	-	Veillonellaceae	Firmicutes	NS
Neochristensenella massiliensis	-	ingoing	ingoing	NS*
Odoribacter splanchnicus	-	Odoribacteraceae	Bacteroidetes	H (gut)
Olsenella timonensis	-	Atopobiaceae	Actinobacteria	NS
Olsenella uli	-	Atopobiaceae	Actinobacteria	H
Oscillibacter massiliensis	-	Oscillospiraceae	Firmicutes	NS
Paenibacillus ginsengihumi	+	Paenibacillaceae	Firmicutes	NH
Parabacteroides distasonis	-	Tannerellaceae	Bacteroidetes	H (gut)
Parabacteroides johnsonii	-	Tannerellaceae	Bacteroidetes	H (gut)
Parabacteroides merdae	-	Tannerellaceae	Bacteroidetes	H (gut)
Parabacteroides provencensis	-	Tannerellaceae	Bacteroidetes	NS
Paraprevotella clara	-	Prevotellaceae	Bacteroidetes	H (gut)
Parasutterella excrementihominis	-	Sutterellaceae	Proteobacteria	H (gut)
Peptoniphilus koenoeneniae	-	Peptoniphilaceae	Firmicutes	H
Peptoniphilus lacrimalis	-	Peptoniphilaceae	Firmicutes	H
Peptoniphilus timonensis	-	Peptoniphilaceae	Firmicutes	NS
Phocea massiliensis	-	Ruminococcaceae	Firmicutes	NS
Phocibacillus massiliensis	-	ingoing	ingoing	NS
Polynesia massiliensis	-	ingoing	Firmicutes	NS
Porphyromonas uenonis	-	Porphyromonadaceae	Bacteroidetes	H (gut)
Prevotella bivia	-	Prevotellaceae	Bacteroidetes	H (gut)
Prevotella lascolaii	-	Prevotellaceae	Bacteroidetes	NS
Prevotella merdae	-	Prevotellaceae	Bacteroidetes	NS*
Propionibacterium acidifaciens	-	Propionibacteriaceae	Actinobacteria	H
Propionimicrobium lymphophilum	-	Propionibacteriaceae	Actinobacteria	H
Proteus mirabilis	-	Morganellaceae	Proteobacteria	H (gut)
Provencella massiliensis	-	ingoing	ingoing	NS
Provencibacter massiliensis	-	ingoing	ingoing	NS
Pseudochrobactrum asaccharolyticum	-	Brucellaceae	Proteobacteria	H
Pseudoclavibacter alba	+	Microbacteriaceae	Actinobacteria	NH
Pseudoflavonifractor capillosus	-	Ruminococcaceae	Firmicutes	H (gut)
Pseudoruminococcus massiliensis	-	Ruminococcaceae	Firmicutes	NS*
Pyramidobacter piscolens	-	Synergistaceae	Synergistetes	H
Raoultibacter massiliensis	-	Eggerthellaceae	Actinobacteria	NS
Ruminiclostridium massiliense	-	Hungateiclostridiaceae	Firmicutes	NS
Ruminococcus gnavus	-	Ruminococcaceae	Firmicutes	H (gut)
Ruminococcus lactaris	-	Ruminococcaceae	Firmicutes	H (gut)
Ruminococcus merdae	-	Ruminococcaceae	Firmicutes	NS*
Ruminococcus phocaeensis	-	Ruminococcaceae	Firmicutes	NS
Ruthenibacterium lactatiformans	-	Ruminococcaceae	Firmicutes	H (gut)
Sanamassiliae timonensis	-	ingoing	ingoing	NS
Senegalimassilia anaerobia	-	Coriobacteriaceae	Actinobacteria	NS
Senegalobacterium massiliensis	-	ingoing	ingoing	NS
Slackia exigua	-	Eggerthellaceae	Actinobacteria	H
Slackia isoflavoniconvertens	-	Eggerthellaceae	Actinobacteria	H (gut)
Staphylococcus capitis	+	Staphylococcaceae	Firmicutes	H (gut)
Staphylococcus cohnii	+	Staphylococcaceae	Firmicutes	H
Staphylococcus epidermidis	+	Staphylococcaceae	Firmicutes	H (gut)
Streptococcus equinus	+	Streptococcaceae	Firmicutes	H (gut)
Streptococcus gallolyticus	+	Streptococcaceae	Firmicutes	H (gut)
Sutterella wadsworthensis	+	Sutterellaceae	Proteobacteria	H (gut)
Terrisporobacter glycolicus	-	Peptostreptococcaceae	Firmicutes	H (gut)
Tidjanibacter massiliensis	-	Rikenellaceae	Bacteroidetes	NS
Turicibacter sanguinis	-	Erysipelotrichaceae	Firmicutes	H (gut)
Ureibacillus thermosphaericus	+	Planococcaceae	Firmicutes	NH
Varibaculum cambriense	-	Actinomycetaceae	Actinobacteria	H
Veillonella dispar	-	Veillonellaceae	Firmicutes	H (gut)
Veillonella parvula	-	Veillonellaceae	Firmicutes	H (gut)
Virgibacillus dakarensis	+	Bacillaceae	Firmicutes	NS

## Sheet: Fresh stools before ethanol
Species	Oxygen tolerance	Phylum	Initially isolated in
Acidaminococcus intestini	-	Firmicutes	H (gut)
Actinomyces europaeus	-	Actinobacteria	H					H	Human
Adlercreutzia equolifaciens	-	Actinobacteria	H (gut)		-	strict anaerobic		NH	Non-Human
Aeromonas hydrophila	+	Proteobacteria	H (gut)		+	oxygen-tolerant		H (gut)	Human-gut
Akkermansia muciniphila	-	Verrucomicrobia	H (gut)					NS	Culturomics's new species isolated in previously study
Alistipes finegoldii	-	Bacteroidetes	H (gut)
Alistipes indistinctus	-	Bacteroidetes	H (gut)
Alistipes jeddahensis	-	Bacteroidetes	NS
Alistipes massiliensis	-	Bacteroidetes	NS
Alistipes obesi	-	Bacteroidetes	NS
Alistipes onderdonkii	-	Bacteroidetes	H (gut)
Alistipes putredinis	-	Bacteroidetes	H (gut)
Alistipes senegalensis	-	Bacteroidetes	NS
Alistipes shahii	-	Bacteroidetes	H (gut)
Alistipes timonensis	-	Bacteroidetes	NS
Allisonella histaminiformans	+	Firmicutes	NH
Anaerococcus murdochii	-	Firmicutes	H
Anaerococcus octavius	-	Firmicutes	H
Anaerococcus vaginalis	-	Firmicutes	H (gut)
Anaerofustis massiliensis	-	Firmicutes	NS
Anaeroglobus geminatus	-	Firmicutes	H
Anaeromassilibacillus timonensis	-	Firmicutes	NS
Anaerosalibacter bizertensis	-	Firmicutes	NH
Anaerotruncus colihominis	-	Firmicutes	H (gut)
Anaerotruncus massiliensis	-	Firmicutes	NS
Anaerotruncus rubiinfantis	-	Firmicutes	NS
Anoxybacillus flavithermus	+	Firmicutes	NH
Arabia massiliensis	-	Actinobacteria	NS
Arcanobacterium urinomassiliense	-	Actinobacteria	NS
Atopobium minutum	-	Actinobacteria	H (gut)
Bacillus cereus	+	Firmicutes	H (gut)
Bacillus circulans	+	Firmicutes	H (gut)
Bacillus firmus	+	Firmicutes	H
Bacillus pumilus	+	Firmicutes	H (gut)
Bacillus thermoamylovorans	+	Firmicutes	H (gut)
Bacillus thuringiensis	+	Firmicutes	H (gut)
Bacillus weihenstephanensis	+	Firmicutes	NH
Bacteroides bouchesdurhonensis	-	Bacteroidetes	NS
Bacteroides caccae	-	Bacteroidetes	H (gut)
Bacteroides cellulosilyticus	-	Bacteroidetes	H (gut)
Bacteroides coagulans	-	Bacteroidetes	H (gut)
Bacteroides congonensis	-	Bacteroidetes	NS
Bacteroides coprocola	-	Bacteroidetes	H (gut)
Bacteroides eggerthii	-	Bacteroidetes	H (gut)
Bacteroides finegoldii	-	Bacteroidetes	H (gut)
Bacteroides fragilis	-	Bacteroidetes	H (gut)
Bacteroides intestinalis	-	Bacteroidetes	H (gut)
Bacteroides massiliensis	-	Bacteroidetes	NS
Bacteroides mediterraneensis	-	Bacteroidetes	NS
Bacteroides nordii	-	Bacteroidetes	H (gut)
Bacteroides oleiciplenus	-	Bacteroidetes	H (gut)
Bacteroides ovatus	-	Bacteroidetes	H (gut)
bacteroides salyersiae	-	Bacteroidetes	H (gut)
Bacteroides stercoris	-	Bacteroidetes	H (gut)
Bacteroides thetaiotaomicron	-	Bacteroidetes	H (gut)
Bacteroides timonensis	-	Bacteroidetes	NS
Bacteroides uniformis	-	Bacteroidetes	H (gut)
Bacteroides vulgatus	-	Bacteroidetes	H (gut)
Barnesiella intestinihominis	-	Bacteroidetes	H (gut)
Beduinella massiliensis	-	ingoing	NS
Bifidobacterium adolescentis	-	Actinobacteria	H (gut)
Bifidobacterium angulatum	-	Actinobacteria	H (gut)
Bifidobacterium animalis	-	Actinobacteria	H (gut)
Bifidobacterium bifidum	+	Actinobacteria	H (gut)
Bifidobacterium catenulatum	-	Actinobacteria	H (gut)
Bifidobacterium dentium	-	Actinobacteria	H (gut)
Bifidobacterium longum	+	Actinobacteria	H (gut)
Bifidobacterium pseudocatenulatum	+	Actinobacteria	H (gut)
Bifidobacterium ruminantium	-	Actinobacteria	NH
Bilophila wadsworthia	-	Proteobacteria	H (gut)
Bittarella massiliensis	-	Firmicutes	NS
Blautia coccoides	-	Firmicutes	H (gut)
Blautia hydrogenotrophica	-	Firmicutes	H (gut)
Blautia marseillensis	-	Firmicutes	NS
Blautia mediterraneensis	-	Firmicutes	NS
Blautia phocaeensis	-	Firmicutes	NS
Butyricimonas phoceensis	-	Bacteroidetes	NS
Butyricimonas virosa	-	Bacteroidetes	H
Caecumella massiliensis	-	ingoing	NS
Campylobacter concisus	+	Proteobacteria	H (gut)
Campylobacter ureolyticus	-	Proteobacteria	H (gut)
Casaltella massiliensis	-	Firmicutes	NS
Catabacter hongkongensis	-	Firmicutes	H (gut)
Christensenella minuta	-	Firmicutes	H (gut)
Citrobacter freundii	+	Proteobacteria	H (gut)
Clostridium aldenense	-	Firmicutes	H (gut)
Clostridium aminovalericum	-	Firmicutes	H (gut)
Clostridium baratii	-	Firmicutes	H (gut)
Clostridium beduini	-	Firmicutes	NS
Clostridium bifermentans	-	Firmicutes	H (gut)
Clostridium bolteae	-	Firmicutes	NS
Clostridium bouchesdurhonense	-	Firmicutes	NS
Clostridium butyricum	-	Firmicutes	H (gut)
Clostridium citroniae	-	Firmicutes	H (gut)
Clostridium clostridioforme	-	Firmicutes	H (gut)
Clostridium cochlearium	-	Firmicutes	H
Clostridium culturomicsense	-	Firmicutes	NS
Clostridium glycyrrhizinilyticum	-	Firmicutes	H (gut)
Clostridium innocuum	-	Firmicutes	H (gut)
Clostridium lavalense	-	Firmicutes	H (gut)
Clostridium lentoputrescens	-	Firmicutes	?
Clostridium merdae	-	Firmicutes	NS
Clostridium paraputrificum	-	Firmicutes	H (gut)
Clostridium perfringens	-	Firmicutes	H (gut)
Clostridium phoceense	-	Firmicutes	NS
Clostridium putrefaciens	-	Firmicutes	H (gut)
Clostridium ramosum	-	Firmicutes	H (gut)
Clostridium saccharogumia	-	Firmicutes	H (gut)
Clostridium sartagoforme	-	Firmicutes	NH
Clostridium sauditimonense	-	Firmicutes	NS
Clostridium scindens	-	Firmicutes	H (gut)
Clostridium sordellii	-	Firmicutes	H (gut)
Clostridium sporogenes	-	Firmicutes	H (gut)
Clostridium symbiosum	-	Firmicutes	H (gut)
Clostridium tertium	-	Firmicutes	H (gut)
Collinsella aerofaciens	-	Actinobacteria	H (gut)
Collinsella bouchesdurhonensis	-	Actinobacteria	NS
Collinsella massiliensis	-	Actinobacteria	NS
Collinsella provencensis	-	Actinobacteria	NS
Collinsella timonensis	-	Actinobacteria	NS
Comamonas kerstersii	+	Proteobacteria	H
Coprobacillus cateniformis	-	Firmicutes	H (gut)
Corynebacterium propinquum	+	Actinobacteria	H
Corynebacterium reamassiliense	+	Actinobacteria	NS
Corynebacterium tuberculostearicum	+	Actinobacteria	H
Cutibacterium acnes	+	Actinobacteria	H (gut)
Dakarella massiliensis	-	Proteobacteria	NS
Desulfovibrio piger	-	Proteobacteria	H (gut)
Dialister invisus	-	Firmicutes	H
Dialister massiliensis	-	Firmicutes	NS
Dialister micraerophilus	-	Firmicutes	H
Dialister pneumosintes	-	Firmicutes	H
Dialister propionicifaciens	-	Firmicutes	H
Dialister succinatiphilus	-	Firmicutes	H (gut)
Dielma fastidiosa	-	Firmicutes	NS
Dorea longicatena	-	Firmicutes	H (gut)
Dorea massiliensis	-	Firmicutes	NS
Dorea timonensis	-	Firmicutes	NS
Drancourtella massiliensis	-	Firmicutes	NS
Duodena massiliensis	-	ingoing	NS
Duodenibacillus massiliensis	-	Proteobacteria	NS
Eggerthella lenta	-	Actinobacteria	H (gut)
Eggerthella timonensis	-	Actinobacteria	NS
Eisenbergiella massiliensis	-	Firmicutes	NS
Enterobacter aerogenes	+	Proteobacteria	H (gut)
Enterobacter cloacae	+	Proteobacteria	H (gut)
Enterobacter hormaechei	+	Proteobacteria	H (gut)
Enterobacter kobei	+	Proteobacteria	H (gut)
Enterococcus avium	+	Firmicutes	H (gut)
Enterococcus casseliflavus	+	Firmicutes	H (gut)
Enterococcus dispar	+	Firmicutes	H (gut)
Enterococcus durans	+	Firmicutes	H (gut)
Enterococcus faecalis	+	Firmicutes	H (gut)
Enterococcus faecium	+	Firmicutes	H (gut)
Enterococcus gallinarum	+	Firmicutes	H (gut)
Enterococcus hirae	+	Firmicutes	H (gut)
Enterococcus thailandicus	+	Firmicutes	NH
Escherichia coli	+	Proteobacteria	H (gut)
Eubacterium cylindroides	-	Firmicutes	H (gut)
Eubacterium dolichum	-	Firmicutes	H (gut)
Eubacterium infirmum	-	Firmicutes	NH
Eubacterium limosum	-	Firmicutes	H (gut)
Eubacterium massiliense	-	Firmicutes	NS
Eubacterium tenue	-	Firmicutes	H (gut)
Ezakiella massiliensis	-	Firmicutes	NS
Facklamia hominis	+	Firmicutes	H (gut)
Fenollaria vaginalis	-	Firmicutes	NS
Finegoldia magna	-	Firmicutes	H (gut)
Flavonifractor plautii	-	Firmicutes	H (gut)
Fusobacterium gonidiaformans	-	Fusobacteria	H (gut)
Fusobacterium ulcerans	-	Fusobacteria	H
Gabonia massiliensis	-	Bacteroidetes	NS
Gabonibacter timonensis	-	Bacteroidetes	NS
Gordonibacter massiliensis	-	Bacteroidetes	NS
Gordonibacter pamelaeae	-	Bacteroidetes	H (gut)
Gordonibacter urolithinfaciens	-	Bacteroidetes	H (gut)
Guyana massiliensis	-	ingoing	NS
Haemophilus haemolyticus	+	Proteobacteria	H
Hafnia alvei	+	Proteobacteria	H (gut)
Hathewaya limosa	-	Firmicutes	H
Holdemanella biformis	-	Firmicutes	H
Holdemania filiformis	-	Firmicutes	H (gut)
Holdemania massiliensis	-	Firmicutes	NS
Holdemania timonensis	-	Firmicutes	NS
Hugonella massiliensis	-	ingoing	NS
Hungatella hathewayi	-	Firmicutes	NH
Ihubacter massiliensis	-	Firmicutes	NS
Intestinibacter bartlettii	-	Firmicutes	NH
Intestinimonas butyriciproducens	-	Firmicutes	NH
Intestinimonas massiliensis	-	Firmicutes	NS
Jeddahella massiliensis	-	ingoing	NS
Klebsiella oxytoca	+	Proteobacteria	H (gut)
Klebsiella pneumoniae	+	Proteobacteria	H (gut)
Kluyvera ascorbata	+	Proteobacteria	H (gut)
Lachnoclostridium edouardi	-	Firmicutes	NS
Lachnoclostridium phocaeense	-	Firmicutes	NS
Lachnoclostridium timonense	-	Firmicutes	NS
Lactobacillus acidipiscis	+	Firmicutes	NH
Lactobacillus brevis	+	Firmicutes	NH
Lactobacillus caccae	+	Firmicutes	NS
Lactobacillus fermentum	+	Firmicutes	H (gut)
Lactobacillus gasseri	+	Firmicutes	H (gut)
Lactobacillus ingluviei	+	Firmicutes	NH
Lactobacillus mucosae	+	Firmicutes	H (gut)
Lactobacillus murinus	+	Firmicutes	H
Lactobacillus panis	+	Firmicutes	NH
Lactobacillus paracasei	+	Firmicutes	H (gut)
Lactobacillus plantarum	+	Firmicutes	H (gut)
Lactobacillus reuteri	+	Firmicutes	H (gut)
Lactobacillus rhamnosus	+	Firmicutes	H (gut)
Lactobacillus ruminis	+	Firmicutes	H (gut)
Lactobacillus salivarius	+	Firmicutes	H (gut)
Lactobacillus timonensis	+	Firmicutes	NS
Lactobacillus vaginalis	+	Firmicutes	H (gut)
Lactococcus garvieae	+	Firmicutes	H (gut)
Lactococcus lactis	+	Firmicutes	H (gut)
Lactonifactor massiliensis	-	Firmicutes	NS
Lagierella massiliensis	-	Firmicutes	NS
Lysinibacillus boronitolerans	+	Firmicutes	NH
Lysinibacillus fusiformis	+	Firmicutes	H (gut)
Marseillibacter massiliensis	-	Firmicutes	NS
Marseillicoccus timonensis	-	ingoing	NS
Massiliclostridium massiliense	-	Firmicutes	NS
Massiliculturomica massiliensis	-	ingoing	NS
Massiliimalia massiliensis	-	Firmicutes	NS
Massilimicrobiota timonensis	-	Firmicutes	NS
Massiliprevotella massiliensis	-	Bacteroidetes	NS
Mediannikovella massiliensis	-	ingoing	NS
Megasphaera indica	-	Firmicutes	H (gut)
Megasphaera massiliensis	-	Firmicutes	NS
Merdibacter timonensis	-	Firmicutes	NS
Metaprevotella massiliensis	-	Bacteroidetes	NS
Micrococcus luteus	+	Actinobacteria	H (gut)
Micromassilia vaginalis	-	ingoing	NS
Mitsuokella jalaludinii	-	Firmicutes	NH
Mobilibacterium timonense	-	Firmicutes	NS
Mogibacterium neglectum	-	Firmicutes	NH
Mogibacterium timidum	-	Firmicutes	H (gut)
Mogibacterium vescum	-	Firmicutes	H
Murdochiella asaccharolytica	-	Firmicutes	H (gut)
Murdochiella massiliensis	-	Firmicutes	NS
Negativicoccus massiliensis	-	Firmicutes	NS
Negativicoccus succinicivorans	-	Firmicutes	H
Neisseria macacae	+	Proteobacteria	H (gut)
Odoribacter splanchnicus	-	Bacteroidetes	H (gut)
Olegusella massiliensis	-	Actinobacteria	NS
Olsenella phocaeensis	-	Actinobacteria	NS
Olsenella timonensis	-	Actinobacteria	NS
Olsenella uli	-	Actinobacteria	H
Olsenella urinainfantis	-	Actinobacteria	H
Oscillibacter massiliensis	-	Firmicutes	NS
Pacaella massiliensis	-	Synergistetes	NS
Paenibacillus barengoltzii	+	Firmicutes	NH
Pantoea agglomerans	+	Proteobacteria	H (gut)
Parabacteroides bouchesdurhonensis	-	Bacteroidetes	NS
Parabacteroides distasonis	-	Bacteroidetes	H (gut)
Parabacteroides goldsteinii	-	Bacteroidetes	H (gut)
Parabacteroides johnsonii	-	Bacteroidetes	H (gut)
Parabacteroides massiliensis	-	Bacteroidetes	NS
Parabacteroides merdae	-	Bacteroidetes	NS
Parabacteroides timonensis	-	Bacteroidetes	NS
Paraprevotella clara	-	Bacteroidetes	H (gut)
Parasutterella excrementihominis	-	Proteobacteria	H (gut)
Peptococcus niger	-	Firmicutes	H (gut)
Peptoniphilus asaccharolyticus	-	Firmicutes	H (gut)
Peptoniphilus colimassiliensis	-	Firmicutes	NS
Peptoniphilus gorbachii	-	Firmicutes	H (gut)
Peptoniphilus grossensis	-	Firmicutes	NS
Peptoniphilus harei	-	Firmicutes	H
Peptoniphilus lacrimalis	-	Firmicutes	H
Peptoniphilus obesi	-	Firmicutes	NS
Peptoniphilus pacaensis	-	Firmicutes	NS
Peptoniphilus phoceensis	-	Firmicutes	NS
Peptoniphilus senegalensis	-	Firmicutes	NS
Peptoniphilus timonensis	-	Firmicutes	NS
Peptoniphilus vaginalis	-	Firmicutes	H
Peptostreptococcus anaerobius	-	Firmicutes	H (gut)
Peptostreptococcus stomatis	-	Firmicutes	H
Phascolarctobacterium faecium	-	Firmicutes	NH
Polynesia massiliensis	-	ingoing	NS
Porphyromonas asaccharolytica	-	Bacteroidetes	H (gut)
Porphyromonas bennonis	-	Bacteroidetes	H
Prevotella bivia	-	Bacteroidetes	H (gut)
Prevotella copri	-	Bacteroidetes	H (gut)
Prevotella corporis	-	Bacteroidetes	H
Prevotella provencensis	-	Bacteroidetes	NS
Prevotella salivae	-	Bacteroidetes	H
Propionibacterium granulosum	-	Actinobacteria	H (gut)
Proteus mirabilis	+	Proteobacteria	H (gut)
Proteus vulgaris	+	Proteobacteria	H (gut)
Provencibacterium massiliense	-	Firmicutes	NS
Pseudofaecalibacterium massiliense	-	ingoing	NS
Pseudoramibacter alactolyticus	+	Firmicutes	H
Pyramidobacter piscolens	-	Synergistetes	H (gut)
Raoultibacter massiliensis	-	Actinobacteria	NS
Raoultibacter timonensis	-	Actinobacteria	NS
Ruminococcus phocaeensis	-	Firmicutes	NS
Ruthenibacterium lactatiformans	-	Firmicutes	H (gut)
Sanguibacteroides massiliensis	-	Bacteroidetes	NS
Senegalia massiliensis	-	Firmicutes	NS
Senegalimassilia anaerobia	-	Actinobacteria	NS
Serratia fonticola	+	Proteobacteria	H (gut)
Slackia exigua	-	Actinobacteria	H
Slackia isoflavoniconvertens	-	Actinobacteria	H (gut)
Staphylococcus capitis	+	Firmicutes	H (gut)
Staphylococcus cohnii	+	Firmicutes	H
Staphylococcus epidermidis	+	Firmicutes	H (gut)
Staphylococcus haemolyticus	+	Firmicutes	H (gut)
Staphylococcus hominis	+	Firmicutes	H (gut)
Staphylococcus kloosii	+	Firmicutes	H
Staphylococcus warneri	+	Firmicutes	H (gut)
Staphylococcus xylosus	+	Firmicutes	H (gut)
Streptococcus anginosus	variable	Firmicutes	H (gut)
Streptococcus australis	+	Firmicutes	NH
Streptococcus constellatus	variable	Firmicutes	H (gut)
Streptococcus equinus	+	Firmicutes	H (gut)
Streptococcus gallolyticus	+	Firmicutes	H (gut)
Streptococcus infantarius	+	Firmicutes	H (gut)
Streptococcus lutetiensis	+	Firmicutes	H (gut)
Streptococcus mitis	+	Firmicutes	H (gut)
Streptococcus oralis	+	Firmicutes	H (gut)
Streptococcus parasanguinis	+	Firmicutes	H (gut)
Streptococcus pleomorphus	-	Firmicutes	H
Streptococcus salivarius	+	Firmicutes	H (gut)
Streptococcus sanguinis	+	Firmicutes	H (gut)
Sutterella massiliensis	-	Proteobacteria	NS
Sutterella seckii	-	Proteobacteria	NS
Sutterella wadsworthensis	+	Proteobacteria	H (gut)
Tidjanibacter massiliensis	-	Bacteroidetes	NS
Tsukamurella paurometabola	+	Actinobacteria	H
Turicibacter sanguinis	-	Firmicutes	H (gut)
Tyzzerella massiliensis	-	Firmicutes	NS
Urinacoccus urinimassiliensis	-	Firmicutes	NS
Varibaculum cambriense	-	Actinobacteria	H
Veillonella atypica	-	Firmicutes	H (gut)
Veillonella parvula	-	Firmicutes	H (gut)
Virgibacillus dokdonensis	-	Firmicutes	NH
Virgibacillus marismortui	+	Firmicutes	NH
Virgibacillus proomii	+	Firmicutes	NH
Virgibacillus salarius	+	Firmicutes	NH
Weissella cibaria	+	Firmicutes	H (gut)
Weissella confusa	+	Firmicutes	H (gut)

## Sheet: Infusions stools before ethanol
Species	Oxygen tolerance	Phylum	Initially isolated in
Acidaminococcus intestini	-	Firmicutes	H (gut)
Acinetobacter schindleri	+	Proteobacteria	H		-	strict anaerobic		H	Human
Acinetobacter ursingii	+	Proteobacteria	H		+	oxygen-tolerant		NH	Non-Human
Actinomyces europaeus	-	Actinobacteria	H					H (gut)	Human-gut
Actinomyces polynesiensis	-	Actinobacteria	NS					NS	Culturomics's new species isolated in previously study
Actinomyces turicensis	-	Actinobacteria	H (gut)
Actinomyces urogenitalis	+	Actinobacteria	H
Adlercreutzia equolifaciens	-	Actinobacteria	H (gut)
Alistipes finegoldii	-	Bacteroidetes	H (gut)
Alistipes jeddahensis	-	Bacteroidetes	NS
Alistipes onderdonkii	-	Bacteroidetes	H (gut)
Alistipes shahii	-	Bacteroidetes	H (gut)
Anaerococcus rubiinfantis	-	Firmicutes	H
Anaerococcus vaginalis	-	Firmicutes	NS
Atopobium rimae	-	Actinobacteria	H
Bacillus amyloliquefaciens	+	Firmicutes	H
Bacillus cereus	+	Firmicutes	H (gut)
Bacillus flexus	+	Firmicutes	H (gut)
Bacillus massiligabonensis	+	Firmicutes	NS
Bacillus pumilus	+	Firmicutes	H (gut)
Bacillus sonorensis	+	Firmicutes	H (gut)
Bacillus subtilis	+	Firmicutes	H (gut)
Bacillus toyonensis	+	Firmicutes	NH
Bacillus vallismortis	+	Firmicutes	NH
Bacteroides bouchesdurhonensis	-	Bacteroidetes	NS
Bacteroides caccae	-	Bacteroidetes	H (gut)
Bacteroides cellulosilyticus	-	Bacteroidetes	H (gut)
Bacteroides eggerthii	-	Bacteroidetes	H (gut)
Bacteroides fragilis	-	Bacteroidetes	H (gut)
Bacteroides intestinalis	-	Bacteroidetes	H (gut)
Bacteroides massiliensis	-	Bacteroidetes	NS
Bacteroides nordii	-	Bacteroidetes	H (gut)
Bacteroides ovatus	-	Bacteroidetes	H (gut)
Bacteroides salyersiae	-	Bacteroidetes	H (gut)
Bacteroides thetaiotaomicron	-	Bacteroidetes	H (gut)
Bacteroides uniformis	-	Bacteroidetes	H (gut)
Bacteroides vulgatus	-	Bacteroidetes	H (gut)
Barnesiella intestinihominis	-	Bacteroidetes	H (gut)
Bifidobacterium adolescentis	-	Actinobacteria	H (gut)
Bifidobacterium catenulatum	-	Actinobacteria	H (gut)
Bifidobacterium dentium	-	Actinobacteria	H (gut)
Bifidobacterium longum	+	Actinobacteria	H (gut)
Bifidobacterium pseudocatenulatum	+	Actinobacteria	H (gut)
Bilophila wadsworthia	-	Proteobacteria	H (gut)
Blautia coccoides	-	Firmicutes	H (gut)
Blautia hydrogenotrophica	-	Firmicutes	H (gut)
Blautia ihumii	-	Firmicutes	NS
Blautia massiliensis	-	Firmicutes	NS
Blautia mediterraneensis	-	Firmicutes	NS
Brevibacterium casei	+	Actinobacteria	H
Butyricimonas phoceensis	-	Bacteroidetes	NS
Campylobacter ureolyticus	-	Proteobacteria	H (gut)
Casaltella massiliensis	-	Firmicutes	NS
Citrobacter braakii	+	Proteobacteria	H (gut)
Citrobacter freundii	+	Proteobacteria	H (gut)
Clostridium aldenense	-	Firmicutes	H (gut)
Clostridium baratii	-	Firmicutes	H (gut)
Clostridium bifermentans	-	Firmicutes	H (gut)
Clostridium butyricum	-	Firmicutes	H (gut)
Clostridium citroniae	-	Firmicutes	H (gut)
Clostridium clostridioforme	-	Firmicutes	H (gut)
Clostridium cochlearium	-	Firmicutes	H
Clostridium hylemonae	-	Firmicutes	H (gut)
Clostridium innocuum	-	Firmicutes	H (gut)
Clostridium jeddahtimonense	-	Firmicutes	NS
Clostridium lavalense	-	Firmicutes	H (gut)
Clostridium nigeriense	-	Firmicutes	NS
Clostridium paraputrificum	-	Firmicutes	H (gut)
Clostridium perfringens	-	Firmicutes	H (gut)
Clostridium phoceense	-	Firmicutes	NS
Clostridium sartagoforme	-	Firmicutes	NH
Clostridium scindens	-	Firmicutes	H (gut)
Clostridium sordellii	-	Firmicutes	H (gut)
Clostridium sporogenes	-	Firmicutes	H (gut)
Clostridium subterminale	-	Firmicutes	H
Clostridium symbiosum	-	Firmicutes	H (gut)
Clostridium tertium	-	Firmicutes	H (gut)
Clostridium tyrobutyricum	-	Firmicutes	H (gut)
Collinsella aerofaciens	-	Actinobacteria	H (gut)
Collinsella ihuae	-	Actinobacteria	NS
Collinsella massiliensis	-	Actinobacteria	NS
Coprococcus comes	-	Firmicutes	H (gut)
Corynebacterium amycolatum	+	Actinobacteria	H
Corynebacterium aurimucosum	+	Actinobacteria	H
Cutibacterium acnes	+	Actinobacteria	H (gut)
Desulfovibrio timonensis	-	Proteobacteria	NS
Dielma fastidiosa	-	Firmicutes	NS
Dorea longicatena	-	Firmicutes	H (gut)
Drancourtella massiliensis	-	Firmicutes	NS
Eggerthella lenta	-	Actinobacteria	H (gut)
Enorma massiliensis	-	Actinobacteria	NS
Enterobacter cloacae	+	Proteobacteria	H (gut)
Enterococcus asini	+	Firmicutes	NH
Enterococcus avium	+	Firmicutes	H (gut)
Enterococcus canintestini	+	Firmicutes	H
Enterococcus canis	+	Firmicutes	NH
Enterococcus casseliflavus	+	Firmicutes	H (gut)
Enterococcus devriesei	+	Firmicutes	NH
Enterococcus dispar	+	Firmicutes	H (gut)
Enterococcus durans	+	Firmicutes	H (gut)
Enterococcus faecalis	+	Firmicutes	H (gut)
Enterococcus faecium	+	Firmicutes	H (gut)
Enterococcus gallinarum	+	Firmicutes	H (gut)
Enterococcus gilvus	+	Firmicutes	H (gut)
Enterococcus hirae	+	Firmicutes	H (gut)
Enterococcus malodoratus	+	Firmicutes	H
Enterococcus phoeniculicola	+	Firmicutes	H (gut)
Enterococcus pseudoavium	+	Firmicutes	H
Enterococcus raffinosus	+	Firmicutes	H
Enterococcus thailandicus	+	Firmicutes	NH
Escherichia coli	+	Proteobacteria	H (gut)
Escherichia hermannii	+	Proteobacteria	H (gut)
Eubacterium cylindroides	-	Firmicutes	H (gut)
Eubacterium limosum	-	Firmicutes	H (gut)
Eubacterium massiliense	-	Firmicutes	NS
Eubacterium tenue	-	Firmicutes	H (gut)
Faecalibacterium prausnitzii	-	Firmicutes	H (gut)
Finegoldia magna	-	Firmicutes	H (gut)
Flavonifractor plautii	-	Firmicutes	H (gut)
Hafnia alvei	+	Proteobacteria	H (gut)
Holdemanella biformis	-	Firmicutes	H
Holdemania massiliensis	-	Firmicutes	NS
Holdemania timonensis	-	Firmicutes	NS
Hugonella massiliensis	-	ingoing	NS
Hungatella hathewayi	-	Firmicutes	H (gut)
Ileibacterium massiliense	-	Firmicutes	NS
Intestinibacillus timonensis 97,02%	-	Firmicutes	NS
Intestinimonas butyriciproducens	-	Firmicutes	NH
Intestinimonas massiliensis	-	Firmicutes	NS
Jeddahella massiliensis	-	ingoing	NS
Lachnoclostridium edouardi	-	Firmicutes	NS
Lachnoclostridium pacaense	-	Firmicutes	NS
Lachnoclostridium phocaeense	-	Firmicutes	NS
Lactobacillus buchneri	+	Firmicutes	H (gut)
Lactobacillus fermentum	+	Firmicutes	H (gut)
Lactobacillus gasseri	+	Firmicutes	H (gut)
Lactobacillus johnsonii	+	Firmicutes	H (gut)
Lactobacillus lactis	+	Firmicutes	H
Lactobacillus minutus	-	Firmicutes	H
Lactobacillus paracasei	+	Firmicutes	H (gut)
Lactobacillus pentosus	+	Firmicutes	NH
Lactobacillus plantarum	+	Firmicutes	H (gut)
Lactobacillus rapi	+	Firmicutes	NH
Lactobacillus sakei	+	Firmicutes	H (gut)
Lactobacillus vaginalis	+	Firmicutes	H (gut)
Lactococcus garvieae	+	Firmicutes	H (gut)
Lactococcus lactis	+	Firmicutes	H (gut)
Lysinibacillus fusiformis	+	Firmicutes	H (gut)
Lysinibacillus sphaericus	+	Firmicutes	NH
Marseillibacter massiliensis	-	Firmicutes	NS
Marseillococcus timonensis	-	ingoing	NS
Massilimicrobiota massiliensis	-	Firmicutes	NS
Massilimicrobiota timonensis	-	Firmicutes	NS
Megasphaera massiliensis	-	Firmicutes	NS
Merdibacter massiliensis	-	Firmicutes	NS
Micrococcus luteus	+	Actinobacteria	H (gut)
Mitsuokella jalaludinii	-	Firmicutes	NH
Mobilibacterium timonense	-	Firmicutes	NS
Mobilobacillus massiliensis	-	ingoing	NS
Moraxella osloensis	+	Proteobacteria	H
Murdochiella massiliensis	-	Firmicutes	NS
Odoribacter splanchnicus	-	Bacteroidetes	H (gut)
Olegusella massiliensis	-	Actinobacteria	NS
Olsenella uli	-	Actinobacteria	H
Parabacteroides distasonis	-	Bacteroidetes	H (gut)
Parabacteroides merdae	-	Bacteroidetes	NS
Peptoniphilus duerdenii	-	Firmicutes	NH
Peptoniphilus gorbachii	-	Firmicutes	H (gut)
Peptoniphilus grossensis	-	Firmicutes	NS
Peptoniphilus harei	-	Firmicutes	H
Peptoniphilus koenoeneniae	-	Firmicutes	H
Peptoniphilus lacrimalis	-	Firmicutes	H
Peptoniphilus obesi	-	Firmicutes	NS
Peptoniphilus pacaensis	-	Firmicutes	NS
Peptoniphilus timonensis	-	Firmicutes	NS
Peptostreptococcus anaerobius	-	Firmicutes	H (gut)
Peptostreptococcus stomatis	-	Firmicutes	H
Phascolarctobacterium faecium	-	Firmicutes	NH
Polynesia massiliensis	-	ingoing	NS
Porphyromonas asaccharolytica	-	Bacteroidetes	H (gut)
Prevotella corporis	-	Bacteroidetes	H (gut)
Prevotella denticola	-	Bacteroidetes	H (gut)
Proteus vulgaris	+	Proteobacteria	H (gut)
Pseudomonas oryzihabitans	+	Proteobacteria	H (gut)
Pseudomonas stutzeri	+	Proteobacteria	H (gut)
Pseudoramibacter alactolyticus	+	Firmicutes	H
Pyramidobacter piscolens	-	Synergistetes	H (gut)
Staphylococcus capitis	+	Firmicutes	H (gut)
Staphylococcus cohnii	+	Firmicutes	H
Staphylococcus epidermidis	+	Firmicutes	H (gut)
Staphylococcus haemolyticus	+	Firmicutes	H (gut)
Staphylococcus hominis	+	Firmicutes	H (gut)
Staphylococcus pasteuri	+	Firmicutes	H
Staphylococcus warneri	+	Firmicutes	H (gut)
Streptococcus agalactiae	+	Firmicutes	H (gut)
Streptococcus anginosus	variable	Firmicutes	H (gut)
Streptococcus constellatus	variable	Firmicutes	H (gut)
Streptococcus equinus	+	Firmicutes	H (gut)
Streptococcus gallolyticus	+	Firmicutes	H (gut)
Streptococcus haemophilus	+	Firmicutes	?
Streptococcus lutetiensis	+	Firmicutes	H (gut)
Streptococcus parasanguinis	+	Firmicutes	H (gut)
Streptococcus pleomorphus	-	Firmicutes	H
Streptococcus salivarius	+	Firmicutes	H (gut)
Streptococcus sanguinis	+	Firmicutes	H (gut)
Sutterella wadsworthensis	+	Proteobacteria	H (gut)
Terrisporobacter glycolicus	-	Firmicutes	H (gut)
Turicibacter sanguinis	-	Firmicutes	H (gut)
Varibaculum cambriense	-	Actinobacteria	H
Virgibacillus salarius	+	Firmicutes	NH

## Sheet: Fresh stools after ethanol
Species	Oxygen tolerance	Phylum	Initially isolated in
Actinomyces europaeus	-	Actinobacteria	H					H	Human
Actinomyces mediterranea	-	Actinobacteria	NS		-	strict anaerobic		NH	Non-Human
Actinomyces neuii	-	Actinobacteria	H		+	oxygen-tolerant		H (gut)	Human-gut
Adlercreutzia equolifaciens	-	Actinobacteria	H (gut)					NS	Culturomics's new species isolated in previously study
Alistipes finegoldii	-	Bacteroidetes	H (gut)					NS*	Culturomics's new species isolated after ethanol disinfection in this study
Alistipes jeddahensis	-	Bacteroidetes	NS
Alistipes obesi	-	Bacteroidetes	NS
Alistipes onderdonkii	-	Bacteroidetes	H (gut)
Alistipes putredinis	-	Bacteroidetes	H (gut)
Alistipes shahii	-	Bacteroidetes	H (gut)
Anaerococcus vaginalis	-	Firmicutes	H (gut)
Anaerofustis massiliensis	-	Firmicutes	NS
Anaerosalibacter bizertensis	-	Firmicutes	NH
Anaerosalibacter massiliensis	-	Firmicutes	NS
Anaerostipes caccae	-	Firmicutes	H (gut)
Anaerotruncus colihominis	-	Firmicutes	H (gut)
Anaerotruncus massiliensis	-	Firmicutes	NS
Anaerotruncus rubiinfantis	-	Firmicutes	NS
Arcanobacterium urinomassiliense	-	Actinobacteria	NS
Bacillus amyloliquefaciens	+	Firmicutes	H
Bacillus cereus	+	Firmicutes	H (gut)
Bacillus circulans	+	Firmicutes	H (gut)
Bacillus clausii	+	Firmicutes	H (gut)
Bacillus farraginis	+	Firmicutes	NH
Bacillus flexus	+	Firmicutes	H (gut)
Bacillus pumilus	+	Firmicutes	H (gut)
Bacillus siralis	+	Firmicutes	NH
Bacillus subtilis	+	Firmicutes	H (gut)
Bacillus thermoamylovorans	+	Firmicutes	H (gut)
Bacillus thioparans	+	Firmicutes	NH
Bacillus vallismortis	+	Firmicutes	NH
Bacteroides bouchesdurhonensis	-	Bacteroidetes	NS
Bacteroides caccae	-	Bacteroidetes	H (gut)
Bacteroides finegoldii	-	Bacteroidetes	H (gut)
Bacteroides fragilis	-	Bacteroidetes	H (gut)
Bacteroides massiliensis	-	Bacteroidetes	NS
Bacteroides nordii	-	Bacteroidetes	H (gut)
Bacteroides ovatus	-	Bacteroidetes	H (gut)
Bacteroides salyersiae	-	Bacteroidetes	H (gut)
Bacteroides stercoris	-	Bacteroidetes	H (gut)
Bacteroides thetaiotaomicron	-	Bacteroidetes	H (gut)
Bacteroides uniformis	-	Bacteroidetes	H (gut)
Bacteroides vulgatus	-	Bacteroidetes	H (gut)
Barnesiella intestinihominis	-	Bacteroidetes	H (gut)
Beduinella massiliensis	-	Firmicutes	NS
Bifidobacterium adolescentis	-	Actinobacteria	H (gut)
Bifidobacterium animalis	-	Actinobacteria	H (gut)
Bifidobacterium bifidum	+	Actinobacteria	H (gut)
Bifidobacterium longum	+	Actinobacteria	H (gut)
Bifidobacterium pseudocatenulatum	+	Actinobacteria	H (gut)
Bittarella massiliensis	-	Firmicutes	NS
Blautia coccoides	-	Firmicutes	H (gut)
Blautia faecis	-	Firmicutes	H (gut)
Blautia hydrogenotrophica	-	Firmicutes	H (gut)
Blautia ihumii	-	Firmicutes	NS
Blautia phocaeensis	-	Firmicutes	NS
Blautia timonensis	-	Firmicutes	NS
Butyricimonas phoceensis	-	Bacteroidetes	NS
Butyricimonas virosa	-	Bacteroidetes	H
Catabacter hongkongensis	-	Firmicutes	H (gut)
Christensenella massiliensis	-	Firmicutes	NS
Christensenella minuta	-	Firmicutes	H (gut)
Clostridium acetobutylinum	-	Firmicutes	H (gut)
Clostridium aminovalericum	-	Firmicutes	H (gut)
Clostridium baratii	-	Firmicutes	H (gut)
Clostridium beduini	-	Firmicutes	NS
Clostridium bifermentans	-	Firmicutes	H (gut)
Clostridium bolteae	-	Firmicutes	H (gut)
Clostridium bouchesdurhonense	-	Firmicutes	NS
Clostridium cacamassiliense	-	Firmicutes	NS*
Clostridium culturomicsense	-	Firmicutes	NS
Clostridium disporicum	-	Firmicutes	H (gut)
Clostridium glycyrrhizinilyticum	-	Firmicutes	H (gut)
Clostridium innocuum	-	Firmicutes	H (gut)
Clostridium irregulare	-	Firmicutes	H (gut)
Clostridium lavalense	-	Firmicutes	H (gut)
Clostridium marseillense	-	Firmicutes	NS
Clostridium paraputrificum	-	Firmicutes	H (gut)
Clostridium perfringens	-	Firmicutes	H (gut)
Clostridium phoceense	-	Firmicutes	NS
Clostridium ramosum	-	Firmicutes	H (gut)
Clostridium sardiniense	-	Firmicutes	NH
Clostridium sartagoforme	-	Firmicutes	NH
Clostridium saudimassiliensis	-	Firmicutes	NS
Clostridium sauditimonensis	-	Firmicutes	NS
Clostridium scindens	-	Firmicutes	H (gut)
Clostridium sordellii	-	Firmicutes	H (gut)
Clostridium sporogenes	-	Firmicutes	H (gut)
Clostridium sulfidigenes	-	Firmicutes	NH
Clostridium symbiosum	-	Firmicutes	H (gut)
Clostridium tertium	-	Firmicutes	H (gut)
Clostridium tyrobutyricum	-	Firmicutes	H (gut)
Collinsella aerofaciens	-	Actinobacteria	H (gut)
Collinsella massiliensis	-	Actinobacteria	NS
Collinsella tanakaei	-	Actinobacteria	H (gut)
Collinsella timonensis	-	Actinobacteria	NS
Cutibacterium acnes	+	Actinobacteria	H (gut)
Dialister invisus	-	Firmicutes	H
Dialister massiliensis	-	Firmicutes	NS*
Dielma fastidiosa	-	Firmicutes	NS
Dorea massiliensis	-	Firmicutes	NS
Dorea timonensis	-	Firmicutes	NS
Drancourtella massiliensis	-	Firmicutes	NS
Eggerthella lenta	-	Actinobacteria	H (gut)
Eggerthella timonensis	-	Actinobacteria	NS
Eisenbergiella massiliensis	-	Firmicutes	NS
Enterococcus avium	+	Firmicutes	H (gut)
Enterococcus durans	+	Firmicutes	H (gut)
Enterococcus faecalis	+	Firmicutes	H (gut)
Enterococcus faecium	+	Firmicutes	H (gut)
Enterococcus gallinarum	+	Firmicutes	H (gut)
Enterococcus hirae	+	Firmicutes	H (gut)
Escherichia coli	+	Proteobacteria	H (gut)
Ethanolibacter massiliensis	-	Firmicutes	NS*
Eubacterium cylindroides	-	Firmicutes	H (gut)
Eubacterium dolichum	-	Firmicutes	H (gut)
Eubacterium limosum	-	Firmicutes	H (gut)
Eubacterium massiliense	-	Firmicutes	NS
Eubacterium tenue	-	Firmicutes	H (gut)
Fenollaria vaginalis	-	Firmicutes	NS
Finegoldia magna	-	Firmicutes	H (gut)
Flavonifractor plautii	-	Firmicutes	H (gut)
Fusicatenibacter saccharivorans	-	Firmicutes	H (gut)
Gordonibacter massiliensis	-	Actinobacteria	NS
Gordonibacter pamelaeae	-	Actinobacteria	H (gut)
Gordonibacter urolithinfaciens	-	Actinobacteria	H (gut)
Holdemania filiformis	-	Firmicutes	H (gut)
Holdemania timonensis	-	Firmicutes	NS
Hungatella hathewayi	-	Firmicutes	H (gut)
Ihubacter massiliensis	-	Firmicutes	NS
Intestinibacillus timonensis	-	Firmicutes	NS
Intestinibacter bartlettii	-	Firmicutes	NH
Intestinimonas butyriciproducens	-	Firmicutes	NH
Intestinimonas gabonensis	-	Firmicutes	NS
Intestinimonas massiliensis	-	Firmicutes	NS
Intestinimonas phoceensis	-	Firmicutes	NS
Lactobacillus gasseri	+	Firmicutes	H (gut)
Lactobacillus mucosae	+	Firmicutes	H (gut)
Lactobacillus reuteri	+	Firmicutes	H (gut)
Lactobacillus rhamnosus	+	Firmicutes	H (gut)
Lactobacillus timonensis	+	Firmicutes	NS*
Lactobacillus vaginalis	+	Firmicutes	H (gut)
Longicatena caecimuris	-	Firmicutes	H (gut)
Lysinibacillus fusiformis	+	Firmicutes	H (gut)
Marseillibacter massiliensis	-	Firmicutes	NS
Massiliimalia massiliensis	-	Firmicutes	NS
Massiliimalia timonensis	-	Firmicutes	NS*
Massilimicrobiota timonensis	-	Firmicutes	NS
Mediannikovella massiliensis	-	Firmicutes	NS
Micrococcus luteus	+	Actinobacteria	H (gut)
Micromassilia timonensis	-	Firmicutes	NS
Mobiluncus curtisii	-	Actinobacteria	H
Mogibacterium timidum	-	Firmicutes	H (gut)
Negativibacillus massiliensis	-	Firmicutes	NS
Negativicoccus massiliensis	-	Firmicutes	NS
Neochristensenella massiliensis	-	ingoing	NS*
Odoribacter splanchnicus	-	Bacteroidetes	H (gut)
Olsenella timonensis	-	Actinobacteria	NS
Olsenella uli	-	Actinobacteria	H
Oscillibacter massiliensis	-	Firmicutes	NS
Paenibacillus ginsengihumi	+	Firmicutes	NH
Parabacteroides distasonis	-	Bacteroidetes	H (gut)
Parabacteroides provencensis	-	Bacteroidetes	NS
Paraprevotella clara	-	Bacteroidetes	H (gut)
Parasutterella excrementihominis	-	Proteobacteria	H (gut)
Peptoniphilus timonensis	-	Firmicutes	NS
Phocea massiliensis	-	Firmicutes	NS
Phocibacillus massiliensis	-	ingoing	NS
Porphyromonas uenonis	-	Bacteroidetes	H (gut)
Prevotella merdae	-	Bacteroidetes	NS*
Propionibacterium acidifaciens	-	Actinobacteria	H
Propionimicrobium lymphophilum	-	Actinobacteria	H
Provencella massiliensis	-	ingoing	NS
Provencibacter massiliensis	-	ingoing	NS
Pseudochrobactrum asaccharolyticum	-	Proteobacteria	H
Pseudoflavonifractor capillosus	-	Firmicutes	H (gut)
Pseudoruminococcus massiliensis	-	Firmicutes	NS*
Pyramidobacter piscolens	-	Synergistetes	H
Ruminiclostridium massiliense	-	Firmicutes	NS
Ruminococcus gnavus	-	Firmicutes	H (gut)
Ruminococcus lactaris	-	Firmicutes	H (gut)
Ruminococcus merdae	-	Firmicutes	NS*
Ruminococcus phocaeensis	-	Firmicutes	NS
Ruthenibacterium lactatiformans	-	Firmicutes	H (gut)
Sanamassiliae timonensis	-	ingoing	NS
Senegalimassilia anaerobia	-	Actinobacteria	NS
Senegalobacterium massiliensis	-	ingoing	NS
Slackia exigua	-	Actinobacteria	H
Slackia isoflavoniconvertens	-	Actinobacteria	H (gut)
Staphylococcus capitis	+	Firmicutes	H (gut)
Staphylococcus cohnii	+	Firmicutes	H
Staphylococcus epidermidis	+	Firmicutes	H (gut)
Sutterella wadsworthensis	+	Proteobacteria	H (gut)
Tidjanibacter massiliensis	-	Bacteroidetes	NS
Ureibacillus thermosphaericus	+	Firmicutes	NH
Virigibacillus dakarensis	+	Firmicutes	NS

## Sheet: Infusions stools after ethanol
Species	Oxygen tolerance	Phylum	Initially isolated in
Actinomyces europaeus	-	Actinobacteria	H					H	Human
Actinomyces polynesiensis	-	Actinobacteria	NS		-	strict anaerobic		NH	Non-Human
Actinomyces turicensis	-	Actinobacteria	H (gut)		+	oxygen-tolerant		H (gut)	Human-gut
Alistipes finegoldii	-	Bacteroidetes	H (gut)					NS	Culturomics's new species isolated in previously study
Alistipes ihuae	-	Bacteroidetes	NS
Alistipes jeddahensis	-	Bacteroidetes	NS
Alistipes obesi	-	Bacteroidetes	NS
Alistipes onderdonkii	-	Bacteroidetes	H (gut)
Alistipes putredinis	-	Bacteroidetes	H (gut)
Alistipes shahii	-	Bacteroidetes	H (gut)
Anaerostipes caccae	-	Firmicutes	H (gut)
Anaerotruncus massiliensis	-	Firmicutes	NS
Anaerotruncus rubiinfantis	-	Firmicutes	NS
Bacillus cereus	+	Firmicutes	H (gut)
Bacillus weihenstephanensis	+	Firmicutes	NH
Bacteroides bouchesdurhonensis	-	Bacteroidetes	NS
Bacteroides cellulosilyticus	-	Bacteroidetes	H (gut)
Bacteroides coagulans	-	Bacteroidetes	H (gut)
Bacteroides eggerthii	-	Bacteroidetes	H (gut)
Bacteroides intestinalis	-	Bacteroidetes	H (gut)
Bacteroides ovatus	-	Bacteroidetes	H (gut)
Bacteroides thetaiotaomicron	-	Bacteroidetes	H (gut)
Bacteroides uniformis	-	Bacteroidetes	H (gut)
Bacteroides vulgatus	-	Bacteroidetes	H (gut)
Barnesiella intestinihominis	-	Bacteroidetes	H (gut)
Beduinibacterium massiliense	-	Firmicutes	NS
Bifidobacterium longum	+	Actinobacteria	H (gut)
Blautia hydrogenotrophica	-	Firmicutes	H (gut)
Blautia ihumii	-	Firmicutes	NS
Blautia mediterraneensis	-	Firmicutes	NS
Christensenella minuta	-	Firmicutes	H (gut)
Citrobacter braakii	+	Proteobacteria	H (gut)
Citrobacter farmeri	+	Proteobacteria	H (gut)
Citrobacter freundii	+	Proteobacteria	H (gut)
Citrobacter koseri	+	Proteobacteria	H (gut)
Clostridium aldenense	-	Firmicutes	H
Clostridium baratii	-	Firmicutes	H (gut)
Clostridium bifermentans	-	Firmicutes	H (gut)
Clostridium butyricum	-	Firmicutes	H
Clostridium citroniae	-	Firmicutes	H (gut)
Clostridium clostridioforme	-	Firmicutes	H (gut)
Clostridium culturomicsense	-	Firmicutes	NS
Clostridium glycolicum	-	Firmicutes	H (gut)
Clostridium glycyrrhizinilyticum	-	Firmicutes	H (gut)
Clostridium lavalense	-	Firmicutes	H (gut)
Clostridium paraputrificum	-	Firmicutes	H (gut)
Clostridium perfringens	-	Firmicutes	H (gut)
Clostridium phoceense	-	Firmicutes	NS
Clostridium sartagoforme	-	Firmicutes	NH
Clostridium scindens	-	Firmicutes	H (gut)
Clostridium sordellii	-	Firmicutes	H (gut)
Clostridium sporogenes	-	Firmicutes	H (gut)
Clostridium subterminale	-	Firmicutes	H (gut)
Clostridium symbiosum	-	Firmicutes	H (gut)
Clostridium tertium	-	Firmicutes	H (gut)
Clostridium tyrobutyricum	-	Firmicutes	H (gut)
Collinsella aerofaciens	-	Actinobacteria	H (gut)
Collinsella massiliensis	-	Actinobacteria	NS
Cuneatibacter caecimuris	-	Firmicutes	NH
Cutibacterium acnes	+	Actinobacteria	H (gut)
Dialister propionicifaciens	-	Firmicutes	H
Dielma fastidiosa	-	Firmicutes	NS
Eggerthella lenta	-	Actinobacteria	H (gut)
Eggerthella timonensis	-	Actinobacteria	NS
Eisenbergiella massiliensis	-	Firmicutes	NS
Enterobacter cloacae	+	Proteobacteria	H (gut)
Enterococcus asini	+	Firmicutes	NH
Enterococcus avium	+	Firmicutes	H (gut)
Enterococcus casseliflavus	+	Firmicutes	H (gut)
Enterococcus devriesei	+	Firmicutes	NH
Enterococcus dispar	+	Firmicutes	H (gut)
Enterococcus durans	+	Firmicutes	H (gut)
Enterococcus faecalis	+	Firmicutes	H (gut)
Enterococcus faecium	+	Firmicutes	H (gut)
Enterococcus gallinarum	+	Firmicutes	H (gut)
Enterococcus hirae	+	Firmicutes	H (gut)
Enterococcus malodoratum	+	Firmicutes	H
Enterococcus pseudoavium	+	Firmicutes	H
Escherichia coli	+	Proteobacteria	H (gut)
Escherichia hermannii	+	Proteobacteria	H (gut)
Eubacterium cylindroides	-	Firmicutes	H (gut)
Eubacterium tenue	-	Firmicutes	H (gut)
Facklamia hominis	+	Firmicutes	H (gut)
Flavonifractor plautii	-	Firmicutes	H (gut)
Gordonibacter urolithinfaciens	-	Actinobacteria	H (gut)
Hafnia alvei	+	Proteobacteria	H (gut)
Holdemania timonensis	-	Firmicutes	NS
Hungatella hathewayi	-	Firmicutes	H (gut)
Intestinibacillus massiliensis	-	Firmicutes	NS
Intestinimonas butyriciproducens	-	Firmicutes	NH
Intestinimonas gabonensis	-	Firmicutes	NS
Intestinimonas massiliensis	-	Firmicutes	NS
Jeddahella massiliensis	-	Firmicutes	NS
Lactobacillus agilis	+	Firmicutes	NH
Lactobacillus iners	+	Firmicutes	H (gut)
Lactobacillus jensenii	+	Firmicutes	H (gut)
Lactobacillus plantarum	+	Firmicutes	H (gut)
Lactobacillus reuteri	+	Firmicutes	H (gut)
Lysinibacillus fusiformis	+	Firmicutes	H (gut)
Marseillibacter massiliensis	-	Firmicutes	NS
Marseillicoccus timonensis	-	ingoing	NS
Massiliimalia massiliensis	-	Firmicutes	NS
Massilistercora timonensis	-	ingoing	NS
Murdochiella asaccharolytica	-	Firmicutes	H (gut)
Odoribacter splanchnicus	-	Bacteroidetes	H (gut)
Olsenella timonensis	-	Actinobacteria	NS
Oscillibacter massiliensis	-	Firmicutes	NS
Parabacteroides distasonis	-	Bacteroidetes	H (gut)
Parabacteroides johnsonii	-	Bacteroidetes	H (gut)
Parabacteroides merdae	-	Bacteroidetes	H (gut)
Parasutterella excrementihominis	-	Proteobacteria	H (gut)
Peptoniphilus koenoeneniae	-	Firmicutes	H
Peptoniphilus lacrimalis	-	Firmicutes	H
Phocibacillus massiliensis	-	ingoing	NS
Polynesia massiliensis	-	Firmicutes	NS
Prevotella bivia	-	Bacteroidetes	H (gut)
Prevotella lascolaii	-	Bacteroidetes	NS
Propionimicrobium lymphophilum	-	Actinobacteria	H
Proteus mirabilis	-	Proteobacteria	H (gut)
Provencibacter massiliensis	-	ingoing	NS
Pseudoclavibacter alba	+	Actinobacteria	NH
Pyramidobacter piscolens	-	Synergistetes	H
Raoultibacter massiliensis	-	Actinobacteria	NS
Ruminococcus gnavus	-	Firmicutes	NS
Ruminococcus phocaeensis	-	Firmicutes	NS
Ruthenibacterium lactatiformans	-	Firmicutes	H (gut)
Staphylococcus cohnii	+	Firmicutes	H
Staphylococcus epidermidis	+	Firmicutes	H (gut)
Streptococcus equinus	+	Firmicutes	H (gut)
Streptococcus gallolyticus	+	Firmicutes	H (gut)
Terrisporobacter glycolicus	-	Firmicutes	H (gut)
Turicibacter sanguinis	-	Firmicutes	H (gut)
Varibaculum cambriense	-	Actinobacteria	H
Veillonella dispar	-	Firmicutes	H (gut)
Veillonella parvula	-	Firmicutes	H (gut)
