# Supplementary material for: Alcohol pretreatment of stools effect on culturomics
Source: Sci Rep. 2020 Mar 23;10:5190. doi: 10.1038/s41598-020-62068-x (PMC7089995; doi:10.1038/s41598-020-62068-x)
Supplement: Supplementary file 3 — Appendix 2. [file 41598_2020_62068_MOESM3_ESM.xlsx]

## Sheet: Feuil1
Species	IF1-OH	IF1-without OH	IF2-OH	IF2-without OH	IF3-OH	IF3-without OH	FS1-OH	FS1-without OH	FS2-OH	FS2-without OH	FS3-OH	FS3-without OH	FS4-OH	FS4- without OH	FS5-OH	FS5-without OH	FS6-OH	FS6-without OH	FS7-OH	FS7-without OH	FS8-OH	FS8-without OH	Total	Succinate production	Sporulation	References
Acidaminococcus intestini		-1		-1				-1						-1									-4	-	-	Jumas-Bilak et al, 2007
Acinetobacter schindleri		-1																					-1	na	-	Nemec et al, 2001 and https://microbe.directory/species/Acinetobacter+schindleri
Acinetobacter ursingii		-1																					-1	na	-	Nemec et al, 2001 and Chaudhury et al, 2018
Actinomyces europaeus	1					-1			1			-1					1						1	+	-	Funke et al, 1997
Actinomyces mediterranea															1								1	na	-	Mbogning Fonkou et al, 2018
Actinomyces neuii																	1						1	+	-	Funke et al, 1997
Actinomyces polynesiensis			0	0		-1																	-1	na	na	Cimmino et al, 2016
Actinomyces turicensis			0	0																			0	+	-	Funke et al, 1997
Actinomyces urogenitalis				-1																			-1	na	-	Nikolaitchouk et al, 2000
Adlercreutzia equolifaciens						-1	1			-1	1		1										1	-	-	Maruo et al, 2008
Aeromonas hydrophila																-1		-1					-2	na	-	Huys et al, 2002 and https://microbewiki.kenyon.edu/index.php/Aeromonas
Akkermansia muciniphila										-1													-1	+	-	Chia et al, 2018 and Derrien et al, 2004
Alistipes finegoldii		-1	1					-1				-1		-1				-1	0	0		-1	-5	+	-	Mavromatis et al, 2013
Alistipes ihuae			1																				1	na	-	Lab data
Alistipes indistinctus								-1		-1		-1				-1		-1		-1		-1	-7	+	-	Nagai et al, 2010
Alistipes jeddahensis		-1	0	0				-1		-1				-1				-1	0	0			-5	na	na	Lab data
Alistipes massiliensis								-1														-1	-2	na	na	Lab data
Alistipes obesi			1					-1		-1		-1		-1		-1		-1		-1	0	0	-6	na	-	Hugon et al, 2013
Alistipes onderdonkii			0	0				-1		-1		-1		-1				-1	0	0		-1	-6	+	-	Song et al, 2006 and https://microbe.directory/species/Alistipes+onderdonkii
Alistipes putredinis			1					-1						-1				-1	1		1		0	+	-	Rautio et al, 2003
Alistipes senegalensis										-1						-1		-1		-1		-1	-5	na	-	Mishra et al, 2012
Alistipes shahii		-1	1		1			-1		-1		-1		-1		-1		-1	0	0	0	0	-5	+	-	Song et al, 2006 and https://books.google.fr/books?id=gjpLDwAAQBAJ&pg=PA175&lpg=PA175&dq=Alistipes+shahii+spore&source=bl&ots=7j7fa1Suk_&sig=ACfU3U2HqeQKCCOqmT2rkCTgmXyYfb2DGA&hl=fr&sa=X&ved=2ahUKEwjNvIry6v7fAhXVBGMBHdGkDQ04ChDoATADegQIBhAB#v=onepage&q=Alistipes%20shahii%20spore&f=false
Alistipes timonensis												-1						-1					-2	na	-	Lagier et al, 2012
Allisonella histaminiformans												-1		-1						-1		-1	-4	na	-	Garner et al, 2002
Anaerococcus murdochii								-1															-1	na	-	Song et al, 2007 and https://books.google.fr/books?id=gjpLDwAAQBAJ&pg=PA190&lpg=PA190&dq=Anaerococcus+murdochii+spore&source=bl&ots=7j7fa1Vwk1&sig=ACfU3U3n1O6oFlf0_1WFIl8qkxi3QcZJvg&hl=fr&sa=X&ved=2ahUKEwipz5jp9v7fAhUP3uAKHXD7CMwQ6AEwCHoECAIQAQ#v=onepage&q=Anaerococcus%20murdochii%20spore&f=false
Anaerococcus octavius										-1													-1	-	na	Murdoch et al,1997 and Ezaki et al, 2001
Anaerococcus rubiinfantis				-1																			-1	na	-	Tidjani Alou et al, 2016
Anaerococcus vaginalis		-1		-1		-1	0	0		-1						-1				-1			-6	-	-	Ezaki et al, 2001; Hugon et al, 2012
Anaerofustis massiliensis							1										0	0					1	na	na	Lab data
Anaeroglobus geminatus										-1				-1				-1					-3	-	-	Carlier et al, 2002
Anaeromassilibacillus timonensis																-1							-1	na	na	Lab data
Anaerosalibacter bizertensis								-1									1						0	-	+	Rezgui et al, 2012
Anaerosalibacter massiliensis																	1						1	na	+	Dione et al, 2016
Anaerostipes caccae	1						1																2	-	-	Schwiertz et al 2002
Anaerotruncus colihominis								-1				-1	1			-1		-1			1		-2	-	-	Lawson et al, 2004
Anaerotruncus massiliensis	1				1		1										0	0					3	na	na	Togo et al, 2016
Anaerotruncus rubiinfantis	1						1		0	0		-1	0	0			1			-1	0	0	1	na	na	Lab data
Anoxybacillus flavithermus										-1				-1									-2	na	+	Tasara et al, 2017
Arabia massiliensis												-1								-1		-1	-3	na	-	Traore et al, 2017
Arcanobacterium urinomassiliense								-1					1										0	na	na	Diop et al, 2017
Atopobium minutum								-1		-1													-2	+	-	Marvaud et al, 2011 and Cools et al 2010
Atopobium rimae						-1																	-1	+	-	Cools et al, 2010
Bacillus amyloliquefaciens		-1		-1									1										-1	+	+	Yang et al, 2013 and https://books.google.fr/books?id=0-VqgLiCPFcC&pg=PA100&lpg=PA100&dq=Bacillus+flexus+succinate&source=bl&ots=kHA7z_Hs8w&sig=Voq1YuxyoduIBKYRyJkoWt45smA&hl=fr&sa=X&ved=2ahUKEwjJ3OjFz6TeAhWmzoUKHUzYDbkQ6AEwBnoECAAQAQ#v=onepage&q=Bacillus%20flexus%20succinate&f=fals
Bacillus cereus	0	0	0	0				-1		-1	1		1				0	0					0	+	+	McKillip et al, 2000 ; Rosenfeld et al, 2005 and de Sarrau et al, 2012
Bacillus circulans							1						1			-1							1	-	+	Nakamura and Swezey, 1983; de la Cochetière-Collinet and Larsson 1984
Bacillus clausii													1										1	+	+	https://books.google.fr/books?id=0-VqgLiCPFcC&pg=PA100&lpg=PA100&dq=Bacillus+flexus+succinate&source=bl&ots=kHA7z_Hs8w&sig=Voq1YuxyoduIBKYRyJkoWt45smA&hl=fr&sa=X&ved=2ahUKEwjJ3OjFz6TeAhWmzoUKHUzYDbkQ6AEwBnoECAAQAQ#v=onepage&q=Bacillus%20flexus%20succinate&f=false
Bacillus farraginis													1										1	+	+	Scheldeman et al, 2004
Bacillus firmus																-1							-1	-	+	de la Cochetière-Collinet and Larsson 1984
Bacillus flexus				-1			1																0	na	+	http://www.tgw1916.net/Bacillus/flexus.html
Bacillus massiligabonensis		-1																					-1	na	na	Lab data
Bacillus pumilus				-1			1				1		1			-1					0	0	1	na	+	https://microbewiki.kenyon.edu/index.php/Bacillus_pumilus
Bacillus siralis											1		1										2	na	+	https://books.google.fr/books?id=0-VqgLiCPFcC&pg=PA33&lpg=PA33&dq=Bacillus+clausii+succinate+production&source=bl&ots=kHAfv_Dv2y&sig=ACfU3U25uO1VfXreRdk8rgw_-TF8sxMdJA&hl=fr&sa=X&ved=2ahUKEwixg7vg2YHgAhUHKBoKHeJgBz44ChDoATAAegQIARAB#v=onepage&q=Bacillus%20clausii%20succinate%20production&f=false
Bacillus sonorensis		-1																					-1	na	+	Palmisano et al, 2001
Bacillus subtilis				-1							1		1										1	+	+	Yan et al, 2013
Bacillus thermoamylovorans										-1	1												0	na	-	Combet-Blanc et al, 1995
Bacillus thioparans													1										1	na	+	Pérez-Ibarra et al, 2007
Bacillus thuringiensis								-1								-1							-2	+	+	https://books.google.fr/books?id=0-VqgLiCPFcC&pg=PA100&lpg=PA100&dq=Bacillus+flexus+succinate+production&source=bl&ots=kHAfv_Go1z&sig=ACfU3U08wrX4O4H5ca8C3nM2_haVdmomoA&hl=fr&sa=X&ved=2ahUKEwjOtfGk4oHgAhUOQRQKHcCaAX0Q6AEwCnoECAYQAQ#v=onepage&q=Bacillus%20flexus%20succinate%20production&f=false
Bacillus toyonensis		-1																					-1	na	+	Jiménez et al, 2013
Bacillus vallismortis				-1									1										0	na	+	Roberts et al, 1996
Bacillus weihenstephanensis	1							-1															0	na	+	Lechner et al, 1998
Bacteroides bouchesdurhonensis			0	0						-1		-1			0	0				-1		-1	-4	na	-	Ndongo et al, 2017
Bacteroides caccae		-1		-1				-1		-1		-1		-1					0	0	0	0	-6	+	-	Johnson et al, 1986 and http://www.antimicrobe.org/b85.asp
Bacteroides cellulosilyticus			0	0				-1						-1						-1		-1	-4	+	-	Robert et al, 2007
Bacteroides coagulans			1									-1		-1		-1				-1			-3	na	-	https://catalog.hardydiagnostics.com/cp_prod/Content/hugo/Bacteriodes.htm
Bacteroides congonensis												-1											-1	na	-	Bilen et al, 2016
Bacteroides coprocola																				-1			-1	na	-	https://books.google.fr/books?id=0kghF7qBE98C&pg=PA27&lpg=PA27&dq=Bacteroides+salyersiae+succinate&source=bl&ots=Rkr3GrLY7L&sig=PayMgAHOTeDoRQsD6RuMS0pewJQ&hl=fr&sa=X&ved=2ahUKEwit4K_t55zeAhUMIMAKHa6IBTQQ6AEwBnoECAAQAQ#v=onepage&q=Bacteroides%20salyersiae%20succinate&f=false
Bacteroides eggerthii			0	0	1									-1						-1		-1	-2	+	-	https://books.google.fr/books?id=0kghF7qBE98C&pg=PA27&lpg=PA27&dq=Bacteroides+salyersiae+succinate&source=bl&ots=Rkr3GrLY7L&sig=PayMgAHOTeDoRQsD6RuMS0pewJQ&hl=fr&sa=X&ved=2ahUKEwit4K_t55zeAhUMIMAKHa6IBTQQ6AEwBnoECAAQAQ#v=onepage&q=Bacteroides%20salyersiae%20succinate&f=false
Bacteroides finegoldii																	0	0					0	na	-	https://books.google.fr/books?id=0kghF7qBE98C&pg=PA27&lpg=PA27&dq=Bacteroides+salyersiae+succinate&source=bl&ots=Rkr3GrLY7L&sig=PayMgAHOTeDoRQsD6RuMS0pewJQ&hl=fr&sa=X&ved=2ahUKEwit4K_t55zeAhUMIMAKHa6IBTQQ6AEwBnoECAAQAQ#v=onepage&q=Bacteroides%20salyersiae%20succinate&f=false
Bacteroides fragilis				-1		-1				-1				-1					0	0		-1	-5	+	-	https://www.sciencedirect.com/topics/immunology-and-microbiology/bacteroides
Bacteroides intestinalis		-1	0	0				-1										-1				-1	-4	na	-	https://books.google.fr/books?id=0kghF7qBE98C&pg=PA27&lpg=PA27&dq=Bacteroides+salyersiae+succinate&source=bl&ots=Rkr3GrLY7L&sig=PayMgAHOTeDoRQsD6RuMS0pewJQ&hl=fr&sa=X&ved=2ahUKEwit4K_t55zeAhUMIMAKHa6IBTQQ6AEwBnoECAAQAQ#v=onepage&q=Bacteroides%20salyersiae%20succinate&f=false
Bacteroides massiliensis		-1						-1				-1						-1	0	0		-1	-5	na	-	Fenner et al, 2005
Bacteroides mediterraneensis																				-1			-1	na	na	Mailhe et al, 2016
Bacteroides nordii		-1		-1				-1		-1		-1		-1				-1		-1	0	0	-8	+	-	https://books.google.fr/books?id=0kghF7qBE98C&pg=PA27&lpg=PA27&dq=Bacteroides+salyersiae+succinate&source=bl&ots=Rkr3GrLY7L&sig=PayMgAHOTeDoRQsD6RuMS0pewJQ&hl=fr&sa=X&ved=2ahUKEwit4K_t55zeAhUMIMAKHa6IBTQQ6AEwBnoECAAQAQ#v=onepage&q=Bacteroides%20salyersiae%20succinate&f=false
Bacteroides oleiciplenus										-1												-1	-2	+	-	Watanabe et al, 2010
Bacteroides ovatus		-1	0	0	1			-1		-1		-1		-1		-1		-1	0	0	0	0	-6	+	-	https://books.google.fr/books?id=0kghF7qBE98C&pg=PA27&lpg=PA27&dq=Bacteroides+salyersiae+succinate&source=bl&ots=Rkr3GrLY7L&sig=PayMgAHOTeDoRQsD6RuMS0pewJQ&hl=fr&sa=X&ved=2ahUKEwit4K_t55zeAhUMIMAKHa6IBTQQ6AEwBnoECAAQAQ#v=onepage&q=Bacteroides%20salyersiae%20succinate&f=false
Bacteroides salyersiae		-1						-1												-1	1		-2	na	-	https://books.google.fr/books?id=0kghF7qBE98C&pg=PA27&lpg=PA27&dq=Bacteroides+salyersiae+succinate&source=bl&ots=Rkr3GrLY7L&sig=PayMgAHOTeDoRQsD6RuMS0pewJQ&hl=fr&sa=X&ved=2ahUKEwit4K_t55zeAhUMIMAKHa6IBTQQ6AEwBnoECAAQAQ#v=onepage&q=Bacteroides%20salyersiae%20succinate&f=false
Bacteroides stercoris										-1		-1									1		-1	+	-	Johnson et al, 1986 and http://www.antimicrobe.org/b85.asp
Bacteroides thetaiotaomicron		-1	0	0	1			-1		-1		-1		-1				-1	0	0	0	0	-5	+	-	https://www.sciencedirect.com/topics/immunology-and-microbiology/bacteroides
Bacteroides timonensis												-1								-1			-2	na	-	Ramasamy et al, 2014
Bacteroides uniformis		-1	0	0	1			-1		-1		-1		-1		-1		-1	0	0	0	0	-6	+	-	https://books.google.fr/books?id=0kghF7qBE98C&pg=PA27&lpg=PA27&dq=Bacteroides+salyersiae+succinate&source=bl&ots=Rkr3GrLY7L&sig=PayMgAHOTeDoRQsD6RuMS0pewJQ&hl=fr&sa=X&ved=2ahUKEwit4K_t55zeAhUMIMAKHa6IBTQQ6AEwBnoECAAQAQ#v=onepage&q=Bacteroides%20salyersiae%20succinate&f=false
Bacteroides vulgatus	0	0	0	0				-1		-1		-1		-1		-1		-1	0	0	0	0	-6	+	-	https://books.google.fr/books?id=0kghF7qBE98C&pg=PA27&lpg=PA27&dq=Bacteroides+salyersiae+succinate&source=bl&ots=Rkr3GrLY7L&sig=PayMgAHOTeDoRQsD6RuMS0pewJQ&hl=fr&sa=X&ved=2ahUKEwit4K_t55zeAhUMIMAKHa6IBTQQ6AEwBnoECAAQAQ#v=onepage&q=Bacteroides%20salyersiae%20succinate&f=false
Barnesiella intestinihominis		-1	1					-1		-1		-1		-1				-1	0	0		-1	-6	+	-	Morotomi et al, 2008
Beduinella massiliensis									0	0		-1	0	0				-1		-1			-3	na	-	Traore et al, 2016
Beduinibacterium massiliense	1		1		1																		3	na	-	Traore et al, 2017
Bifidobacterium adolescentis		-1							0	0		-1		-1		-1	0	0		-1		-1	-6	+	-	Van der Meulen et al, 2006
Bifidobacterium angulatum																				-1		-1	-2	+	-	Van der Meulen et al, 2006
Bifidobacterium animalis									0	0	0	0									1		1	+	-	Van der Meulen et al, 2006
Bifidobacterium bifidum								-1	0	0		-1						-1		-1	1		-3	+	-	Van der Meulen et al, 2006
Bifidobacterium catenulatum		-1								-1		-1				-1						-1	-5	na	-	Scardovi and Crociani, 1974
Bifidobacterium dentium						-1																-1	-2	+	-	Van der Meulen et al, 2006
Bifidobacterium longum		-1	0	0		-1		-1		-1		-1		-1	0	0	0	0	0	0	0	0	-6	+	-	Van der Meulen et al, 2006
Bifidobacterium pseudocatenulatum		-1				-1				-1		-1				-1	0	0				-1	-6	+	-	Van der Meulen et al, 2006
Bifidobacterium ruminantium														-1									-1	na	-	Biavati and Mattarelli, 1991
Bilophila wadsworthia				-1				-1		-1				-1				-1		-1		-1	-7	+	-	Urban et al, 2004
Bittarella massiliensis							0	0					1		1			-1					1	na	-	Durand et al, 2016
Blautia coccoides				-1		-1				-1						-1	0	0					-4	+	-	Liu et al, 2008; Kaur et al,2014
Blautia faecis													1										1	-	-	Park et al, 2013
Blautia hydrogenotrophica	0	0					0	0		-1	1							-1					-1	-	-	Liu et al, 2008
Blautia ihumii	1			-1															1				1	na	na	Lab data
Blautia marseillensis																				-1			-1	na	na	Lab data
Blautia massiliensis				-1																			-1	na	-	Durand et al, 2017
Blautia mediterraneensis	1		0	0								-1		-1									-1	na	na	Lab data
Blautia phocaeensis							1		0	0	0	0	1		1			-1					2	na	+	Traore et al, 2017
Blautia timonensis											1		1										2	na	na	Lab data
Brevibacterium casei		-1																					-1	na	-	Collins et al, 1983
Butyricimonas phoceensis		-1		-1				-1		-1		-1		-1				-1		-1	0	0	-8	na	-	Togo et al, 2016
Butyricimonas virosa										-1				-1				-1			1		-2	+	-	Sakamoto et al, 2009
Caecumella massiliensis												-1											-1	na	na	Lab data
Campylobacter concisus										-1				-1									-2	-	-	Kaakoush and Mitchell, 2012; Cornelius et al, 2017
Campylobacter ureolyticus						-1		-1										-1					-3	+	-	Vandamme et al, 2010
Casaltella massiliensis						-1		-1		-1										-1		-1	-5	na	na	Lab data
Catabacter hongkongensis								-1									0	0		-1	0	0	-2	na	-	Lau et al, 2007
Christensenella massiliensis																					1		1	na	-	Ndongo et al, 2016
Christensenella minuta					1			-1		-1		-1		-1							1		-2	na	-	Morotomi et al, 2012
Citrobacter braakii			0	0																			0	na	-	Brenner, et al, 1993 and https://catalog.hardydiagnostics.com/cp_prod/Content/hugo/Citrobacter.htm
Citrobacter farmeri			1																				1	na	-	Brenner, et al, 1993 and https://catalog.hardydiagnostics.com/cp_prod/Content/hugo/Citrobacter.htm
Citrobacter freundii			0	0				-1				-1				-1							-3	+	-	Lutgens and Gottschalk, 1982; https://catalog.hardydiagnostics.com/cp_prod/Content/hugo/Citrobacter.htm
Citrobacter koseri			1																				1	na	-	https://catalog.hardydiagnostics.com/cp_prod/Content/hugo/Citrobacter.htm
Clostridium acetobutylicum																			1				1	+	+	Horn, 1987 and https://microbewiki.kenyon.edu/index.php/Clostridium_acetobutylicum
Clostridium aldenense				-1	1					-1		-1		-1				-1		-1		-1	-6	na	+	Warren et al, 2006
Clostridium aminovalericum							1					-1					0	0			0	0	0	-	+	Ueki et al, 2016
Clostridium baratii	0	0					1							-1			0	0					0	na	+	Lima et al, 2016
Clostridium beduini							1													-1			0	na	na	Lab data
Clostridium bifermentans	0	0	0	0		-1	0	0	1		1			-1					0	0	0	0	0	-	+	Chamkha et al, 2001;
Clostridium bolteae										-1		-1	0	0		-1		-1		-1			-5	-	+	Song et al, 2003; Domingo et al, 2009
Clostridium bouchesdurhonense										-1	0	0				-1						-1	-3	na	na	Lab data
Clostridium butyricum	0	0		-1												-1		-1					-3	-	+	Cassir et al, 2016
Clostridium cacamassiliense							1																1	na	na	Lab data
Clostridium citroniae		-1		-1	1					-1		-1		-1				-1		-1			-6	na	+	Warren et al, 2006
Clostridium clostridioforme		-1	0	0				-1		-1		-1		-1		-1		-1		-1		-1	-9	-	+	Domingo et al, 2009
Clostridium cochlearium		-1								-1													-2	na	+	Pope and Rode, 1969
Clostridium culturomicsense	1						1										0	0					2	na	na	Lab data
Clostridium disporicum													1										1	+	+	Horn, 1987
Clostridium glycolicum			1																				1	-	+	https://microbewiki.kenyon.edu/index.php/Clostridium_glycolicum
Clostridium glycyrrhizinilyticum	1							-1									0	0					0	na	-	Sakuma et al, 2006
Clostridium hathewayi																							0	-	+	Matthew et al, 2001
Clostridium hylemonae				-1		-1																	-2	na	+	Kitahara et al, 2000
Clostridium innocuum		-1		-1				-1		-1		-1	0	0	0	0		-1				-1	-7	na	+	Smith and King, 1961
Clostridium irregulare													1										1	na	+	https://books.google.fr/books?id=gjpLDwAAQBAJ&pg=PA558&lpg=PA558&dq=Clostridium+irregulare+spore&source=bl&ots=7j7fc-Xri_&sig=ACfU3U0TfWkZdKuHRKXFBER0bklSVDzxVw&hl=fr&sa=X&ved=2ahUKEwjmpKnwmoTgAhWB1uAKHQWABIQQ6AEwBHoECAYQAQ#v=onepage&q=Clostridium%20irregulare%20spore&f=false
Clostridium jeddahtimonense		-1																					-1	na	na	Lab data
Clostridium lavalense	0	0		-1			1		0	0	0	0	0	0	0	0	0	0			0	0	0	+	+	Domingo et al, 2009
Clostridium lentoputrescens										-1													-1	-	+	https://books.google.fr/books?id=TKk5AwAAQBAJ&pg=PA162&lpg=PA162&dq=Clostridium+lentoputrescens+spore&source=bl&ots=zIHuXhzai0&sig=ACfU3U2cbky9K5V7p_KjPzegpItO8aoE4w&hl=fr&sa=X&ved=2ahUKEwigs-n3t7vgAhXqzoUKHeufATkQ6AEwBnoECAMQAQ#v=onepage&q=Clostridium%20lentoputrescens%20spore&f=false
Clostridium limosum																							0	+	+	Lawson et al, 2016
Clostridium marseillense																	1		1				2	na	na	Lab data
Clostridium merdae																		-1					-1	na	+	Alou et al, 2018
Clostridium nigeriense				-1																			-1	na	+	Alou et al, 2018
Clostridium paraputrificum	0	0	0	0	1		0	0			1		0	0				-1	0	0		-1	0	na	+	Guerrero-Araya et al 2016;
Clostridium perfringens	0	0	0	0	0	0	0	0	0	0	1		0	0	0	0	0	0				-1	0	na	+	Paredes-Sabja et al, 2008
Clostridium phoceense	0	0		-1								-1	0	0				-1					-3	na	+	Lab data
Clostridium putrefaciens										-1													-1	+	+	Sturges and Drake, 1927; http://www.tgw1916.net/Clostridium/putrefaciens.html
Clostridium ramosum										-1			1			-1	0	0	1				0	+	+	Holdeman et al, 1971
Clostridium saccharogumia										-1												-1	-2	na	-	Clavel et al, 2007
Clostridium sardiniense																	1						1	na	+	https://books.google.fr/books?id=gjpLDwAAQBAJ&pg=PA576&lpg=PA576&dq=Clostridium+sardiniense+spore&source=bl&ots=7j7gc2WxgV&sig=ACfU3U1YCISiRf58AksYcHzJEBTwRyL27Q&hl=fr&sa=X&ved=2ahUKEwi-iNyrlqLgAhVE2xoKHWPhAI0Q6AEwBHoECAAQAQ#v=onepage&q=Clostridium%20sardiniense%20spore&f=false
Clostridium sartagoforme	0	0					1									-1							0	na	+	Partansky and Henry, 1935
Clostridium saudimassiliensis							1				1		1										3	na	na	Lab data
Clostridium sauditimonense																		-1					-1	na	na	Lab data
Clostridium sauditimonensis																	1						1	na	na	Lab data
Clostridium scindens		-1	0	0	0	0			1			-1	0	0						-1			-2	na	+	Morris et al, 1985
Clostridium sordellii	0	0		-1			0	0	1		1		0	0			0	0	1			-1	1	-	+	Bitti et al, 1996
Clostridium sporogenes		-1	0	0	1		0	0		-1	0	0		-1		-1		-1	0	0			-4	+	+	Flythe and Russell, 2004
Clostridium subterminale				-1	0	0																	-1	+	+	Cato et al, 1982; https://books.google.fr/books?id=0-VqgLiCPFcC&pg=PA826&lpg=PA826&dq=Clostridium+subterminale+succinate&source=bl&ots=kHAgw-Ku8z&sig=ACfU3U1h0pUIaatr4X95bVV5SHyktNmXhg&hl=fr&sa=X&ved=2ahUKEwiL4vDgmqLgAhUiz4UKHTyhBkAQ6AEwBHoECAQQAQ#v=onepage&q=Clostridium%20subterminale%20succinate&f=false
Clostridium sulfidigenes													1										1	+	+	Sallam and Steinbüchel, 2009
Clostridium symbiosum	0	0	0	0	0	0	0	0		-1		-1		-1				-1	0	0	0	0	-4	na	+	https://books.google.fr/books?id=gjpLDwAAQBAJ&pg=PA587&lpg=PA587&dq=Clostridium+symbiosum+spore&source=bl&ots=7j7gc2ZuhY&sig=ACfU3U3mmMWzP5IINepU5O0YW-DCXUStnw&hl=fr&sa=X&ved=2ahUKEwiX_Za5oKLgAhXs2eAKHbVlCeQQ6AEwDHoECAEQAQ#v=onepage&q=Clostridium%20symbiosum%20spore&f=false
Clostridium tertium	0	0	0	0	0	0	1		1			-1	1			-1	0	0	1			-1	1	na	+	https://books.google.fr/books?id=0-VqgLiCPFcC&pg=PA821&lpg=PA821&dq=Clostridium+tertium+succinate&source=bl&ots=kHAgw-Mt7w&sig=ACfU3U13KCqy2z_sfRB3337AQb0FMpEUQg&hl=fr&sa=X&ved=2ahUKEwiZ_7XkoaLgAhWB1-AKHWZpCMQQ6AEwB3oECAEQAQ#v=onepage&q=Clostridium%20tertium%20succinate&f=false
Clostridium tyrobutyricum	1					-1					1		1										2	+	+	https://books.google.fr/books?id=0-VqgLiCPFcC&pg=PA826&lpg=PA826&dq=Clostridium+tyrobutyricum+succinate&source=bl&ots=kHAgw0Dq7D&sig=ACfU3U2LKTt0E9SAvQ7A1QMDFbQHXm8eHw&hl=fr&sa=X&ved=2ahUKEwiDpOG1pKLgAhWXAmMBHewzBCgQ6AEwBHoECAYQAQ#v=onepage&q=Clostridium%20tyrobutyricum%20succinate&f=false
Collinsella aerofaciens		-1	0	0					0	0		-1		-1	0	0			0	0		-1	-4	-	-	Kageyama et al, 1999
Collinsella bouchesdurhonensis																						-1	-1	na	-	Bilen et al, 2017
Collinsella ihuae				-1																			-1	na	-	Durand et al, 2017
Collinsella massiliensis			0	0				-1									1						0	na	-	Padmanabhan et al, 2014
Collinsella provencensis												-1											-1	na	na	Dione et al, 2018
Collinsella tanakaei																					1		1	+	-	Nagai et al, 2010
Collinsella timonensis										-1							1						0	na	na	Lab data
Comamonas kerstersii												-1											-1	na	-	https://books.google.fr/books?id=gjpLDwAAQBAJ&pg=PA598&lpg=PA598&dq=Comamonas+kerstersii+spore&source=bl&ots=7j87b-UzlZ&sig=ACfU3U3DVub__60SDKi-YjqYv9HKeR3c-A&hl=fr&sa=X&ved=2ahUKEwjLyNbruLvgAhUKExoKHVu2B-MQ6AEwCHoECAMQAQ#v=onepage&q=Comamonas%20kerstersii%20spore&f=false
Coprobacillus cateniformis										-1		-1						-1					-3	-	-	Kageyama and Benno, 2000; https://books.google.fr/books?id=0-VqgLiCPFcC&pg=PA1310&lpg=PA1310&dq=Coprobacillus+cateniformis+succinate&source=bl&ots=kHA7y_Ep7A&sig=oxXhxYFWtx4mg_8Sx8fk36RJPEY&hl=fr&sa=X&ved=2ahUKEwjTobjZzqHeAhXRccAKHS8BBksQ6AEwBHoECAUQAQ#v=onepage&q=Coprobacillus%20cateniformis%20succinate&f=false
Coprococcus comes				-1																			-1	+	na	Holdeman and Moore, 1974
Corynebacterium amycolatum		-1																					-1	+	-	Bernard et al, 2002; Dalal et al, 2008
Corynebacterium aurimucosum		-1																					-1	-	-	Yassin et al, 2002
Corynebacterium propinquum										-1													-1	+	-	Bernard et al, 2002 and https://catalog.hardydiagnostics.com/cp_prod/Content/hugo/Corynebacterium.htm
Corynebacterium reamassiliense								-1															-1	na	na	Lab data
Corynebacterium tuberculostearicum										-1		-1						-1					-3	na	-	Feurer et al, 2004
Cuneatibacter caecimuris	1																						1	na	na	Lagkouvardos et al, 2016
Cutibacterium acnes					0	0		-1		-1			0	0		-1	0	0					-3	na	-	Cobo et al, 2017
Dakarella massiliensis												-1				-1							-2	na	-	Dione et al, 2017
Desulfovibrio piger										-1										-1			-2	na	-	Loubinoux et al, 2002
Desulfovibrio timonensis		-1																					-1	na	na	Lab data
Dialister invisus								-1				-1		-1						-1	1		-3	-	-	Jumas-Bilak et al, 2005
Dialister massiliensis																	0	0					0	na	-	Lab data
Dialister micraerophilus										-1										-1			-2	-	-	Jumas-Bilak et al, 2005
Dialister pneumosintes								-1		-1						-1		-1		-1		-1	-6	+	-	Jumas-Bilak et al, 2005
Dialister propionicifaciens			1															-1					0	-	-	Jumas-Bilak et al, 2005
Dialister succinatiphilus										-1		-1								-1			-3	-	-	Morotomi et al, 2008
Dielma fastidiosa	1			-1			0	0										-1				-1	-2	na	-	Ramasamy et al, 2013
Dorea longicatena		-1		-1										-1									-3	-	-	Taras et al, 2002
Dorea massiliensis																	0	0					0	na	na	Lab data
Dorea timonensis									1				0	0					1				2	na	na	Lab data
Drancourtella massiliensis		-1					1			-1		-1					0	0					-2	na	+	Durand et al, 2016
Duodena massiliensis																				-1			-1	na	na	Lab data
Duodenibacillus massiliensis																						-1	-1	na	-	Mailhe et al, 2016
Eggerthella lenta	0	0	0	0	0	0	0	0	0	0	0	0	0	0	0	0	0	0		-1	0	0	-1	+	-	Elias et al, 2012 and Gardiner et al 2014
Eggerthella timonensis			1							-1	1		1		1					-1			2	na	-	Bilen et al, 2017
Eisenbergiella massiliensis	1									-1			0	0				-1					-1	na	-	Togo et al, 2018
Enorma massiliensis				-1																			-1	na	-	Mishra et al 2013
Enterobacter aerogenes																-1							-1	+	-	Tajima et al 2014; Davin-Regli and Pagès, 2015
Enterobacter cloacae		-1	0	0				-1				-1				-1				-1		-1	-6	+	-	Davin-Regli and Pagès, 2015; Wu et al, 2017
Enterobacter hormaechei																-1							-1	na	-	Davin-Regli and Pagès, 2015
Enterobacter kobei												-1											-1	na	-	Davin-Regli and Pagès, 2015
Enterococcus asini			0	0																			0	-	-	de Vaux et al, 1998
Enterococcus avium			0	0		-1		-1	1			-1						-1	1				-2	na	-	https://catalog.hardydiagnostics.com/cp_prod/Content/hugo/Enterococcus.htm
Enterococcus canintestini				-1																			-1	na	na	Naser et al, 2005
Enterococcus canis				-1																			-1	na	-	Lebreton et al, 2004
Enterococcus casseliflavus		-1	0	0				-1						-1		-1							-4	+	-	Lebreton et al, 2004 and Phuengjayaem et al, 2017
Enterococcus devriesei		-1	0	0																			-1	na	-	Lebreton et al, 2004
Enterococcus dispar		-1	0	0		-1												-1					-3	na	-	Lebreton et al, 2004
Enterococcus durans		-1	0	0	1			-1	0	0						-1	0	0	1				-1	+	-	Lebreton et al, 2004 and Phuengjayaem et al, 2017
Enterococcus faecalis	0	0	0	0				-1		-1		-1	0	0		-1	0	0	1		0	0	-3	+	-	Lebreton et al, 2004; Ryu et al, 2001; https://books.google.fr/books?id=0QZfDwAAQBAJ&pg=PA179&lpg=PA179&dq=Enterococcus+casseliflavus+succinate&source=bl&ots=cpO219rOm_&sig=ACfU3U3DlRPECo1-uzutwm17oDvR8Jgwuw&hl=fr&sa=X&ved=2ahUKEwjllb3J2aTgAhXF1eAKHRl9BN8Q6AEwCHoECAoQAQ#v=onepage&q=Enterococcus%20casseliflavus%20succinate&f=false
Enterococcus faecium	0	0	0	0		-1	0	0	0	0	0	0	0	0	0	0		-1	0	0	0	0	-2	+	-	Lebreton et al, 2004 and Phuengjayaem et al, 2017
Enterococcus gallinarum		-1	0	0		-1		-1	1			-1	0	0		-1				-1		-1	-6	na	-	Lebreton et al, 2004
Enterococcus gilvus		-1																					-1	na	-	Lebreton et al, 2004
Enterococcus hirae	0	0	0	0				-1	1		0	0		-1									-1	+	-	Lebreton et al, 2004 and Phuengjayaem et al, 2017
Enterococcus malodoratus		-1	0	0																			-1	na	-	Lebreton et al, 2004
Enterococcus phoeniculicola		-1																					-1	na	-	Law-Brown et al, 2003 and Lebreton et al, 2004
Enterococcus pseudoavium		-1	0	0																			-1	na	-	Lebreton et al, 2004
Enterococcus raffinosus		-1																					-1	na	-	Lebreton et al, 2004
Enterococcus thailandicus		-1										-1											-2	na	-	Tanasupawat et al, 2008
Escherichia coli	0	0	0	0	0	0		-1	0	0		-1		-1			0	0	0	0	0	0	-3	+	-	Thakker et al, 2012; http://www.newworldencyclopedia.org/entry/Escherichia_coli
Escherichia hermannii			0	0																			0	na	-	https://books.google.fr/books?id=gjpLDwAAQBAJ&pg=PA780&lpg=PA780&dq=Escherichia+hermannii+spore&source=bl&ots=7j7gd1Xuh0&sig=ACfU3U3235NiQsz5mXY37DRPHERbCkr0iw&hl=fr&sa=X&ved=2ahUKEwi9mOKk6KTgAhUJDmMBHbbaA2I4ChDoATAAegQIARAB#v=onepage&q=Escherichia%20hermannii%20spore&f=false
Ethanolibacter massiliensis																	1						1	na	-	Lab data
Eubacterium cylindroides			0	0									0	0									0	+	-	Cato et al, 1974
Eubacterium dolichum																	0	0					0	+	-	Moore et al, 1976
Eubacterium infirmum														-1									-1	-	-	Cheeseman et al, 1996
Eubacterium limosum		-1				-1		-1								-1		-1			0	0	-5	-	-	Genthner, et al, 1991; Kaur et al,2014; and https://www.sciencedirect.com/topics/immunology-and-microbiology/eubacterium-limosum
Eubacterium massiliense		-1		-1						-1	0	0	1				0	0		-1		-1	-4	na	na	Lab data
Eubacterium tenue	0	0					1						1				0	0					2	+	-	Cato et al, 1974
Ezakiella massiliensis																-1							-1	na	-	Diop et al, 2017
Facklamia hominis			1					-1															0	na	-	Collins et al, 1997
Faecalibacterium prausnitzii				-1																			-1	+	-	Lawson et al, 2004
Fenollaria vaginalis							1											-1					0	na	na	Lab data
Finegoldia magna		-1		-1		-1	1			-1								-1		-1		-1	-6	+	-	Murdoch and Shah, 1999
Flavonifractor plautii	0	0	0	0	1		0	0	0	0	0	0	0	0	0	0	0	0	0	0	0	0	1	-	+	Carlier et al, 2010
Fusicatenibacter saccharivorans									1														1	+	-	Takada et al, 2013
Fusobacterium gonidiaformans																				-1		-1	-2	+	-	Bennett and Eley, 1993; https://books.google.fr/books?id=9YTjBwAAQBAJ&pg=PA4121&lpg=PA4121&dq=Fusobacterium+gonidiaformans+succinate&source=bl&ots=PQRk8tPisB&sig=-H0Jraw6dtUpJu87ybo3DE1x9n0&hl=fr&sa=X&ved=2ahUKEwjByoH5hp_eAhVFD8AKHfvLBFs4ChDoATABegQICBAB#v=onepage&q=Fusobacterium%20gonidiaformans%20succinate&f=false
Fusobacterium ulcerans												-1											-1	+	-	Adriaans and Shah, 1988; Bennett and Eley, 1993
Gabonia massiliensis										-1		-1											-2	na	-	Mourembo et al, 2016
Gabonibacter timonensis																				-1			-1	na	-	Lab data
Gordonibacter massiliensis							1			-1							1		1				2	na	-	Traore et al, 2017
Gordonibacter pamelaeae								-1		-1		-1		-1	0	0	0	0	0	0	0	0	-4	na	-	Würdemann et al, 2009
Gordonibacter urolithinfaciens	1									-1				-1	1								0	na	-	Selma et al, 2014
Guyana massiliensis										-1													-1	na	na	Lab data
Haemophilus haemolyticus																				-1			-1	+	-	https://www.sciencedirect.com/topics/medicine-and-dentistry/haemophilus ; https://books.google.fr/books?id=gjpLDwAAQBAJ&pg=PA891&lpg=PA891&dq=Haemophilus+haemolyticus+spore&source=bl&ots=7j7gd2QvlZ&sig=ACfU3U1f4CaZdOIFD4DLRIMDIGULL4Diew&hl=fr&sa=X&ved=2ahUKEwj7ieb886TgAhX4A2MBHapcD3AQ6AEwB3oECAEQAQ#v=onepage&q=Haemophilus%20haemolyticus%20spore&f=false
Hafnia alvei		-1	0	0								-1											-2	na	-	https://catalog.hardydiagnostics.com/cp_prod/Content/hugo/Hafnia.htm
Hathewaya limosa												-1											-1	+	+	Lawson et al, 2016
Holdemanella biformis				-1								-1				-1				-1		-1	-5	+	-	De Maesschalck et al, 2014
Holdemania filiformis							1			-1													0	+	-	Willems et al, 1997
Holdemania massiliensis				-1						-1		-1		-1		-1		-1		-1		-1	-8	na	-	Mishra et al, 2013
Holdemania timonensis	0	0						-1							1			-1					-1	na	-	Lab data
Hugonella massiliensis				-1								-1											-2	na	-	Elsawi et al, 2017
Hungatella hathewayi	0	0		-1			0	0				-1	0	0		-1	1					-1	-3	-	+	Kaur et al, 2014
Ihubacter massiliensis																	0	0					0	na	-	Ndongo et al, 2016
Ileibacterium massiliense						-1																	-1	na	-	Mailhe et al, 2016
Intestinibacillus massiliensis	1																						1	na	-	Ricaboni et al, 2016
Intestinibacillus timonensis							1																1	na	na	Lab data
Intestinibacillus timonensis 97,02%				-1																			-1	na	na	Lab data
Intestinibacter bartlettii											1		0	0	1								2	-	+	Gerritsen et al, 2014
Intestinimonas butyriciproducens	1		0	0									0	0	1		0	0		-1			1	na	+	Kläring et al, 2013
Intestinimonas gabonensis	1																		1				2	na	+	Mourembou et al 2016
Intestinimonas massiliensis	1					-1		-1	1		1		1					-1					1	na	-	Afouda et al, 2018
Intestinimonas phoceensis											1												1	na	na	Lab data
Jeddahella massiliensis			0	0										-1									-1	na	na	Lab data
Klebsiella oxytoca								-1				-1											-2	+	-	Ohta et al, 1991; and https://catalog.hardydiagnostics.com/cp_prod/Content/hugo/Klebsiella.htm
Klebsiella pneumoniae								-1				-1								-1		-1	-4	+	-	Chandresh et al, 2006; and https://catalog.hardydiagnostics.com/cp_prod/Content/hugo/Klebsiella.htm
Kluyvera ascorbata												-1				-1		-1					-3	na	-	https://books.google.fr/books?id=gjpLDwAAQBAJ&pg=PA957&lpg=PA957&dq=Kluyvera+ascorbata+spore&source=bl&ots=7j7gj1Yri0&sig=ACfU3U2DhBTCIsdVsiaDUTT7MVM8WVUGGA&hl=fr&sa=X&ved=2ahUKEwjZg4GOprbgAhUB4YUKHaxvDEUQ6AEwDnoECAMQAQ#v=onepage&q=Kluyvera%20ascorbata%20spore&f=false
Lachnoclostridium edouardi		-1														-1							-2	na	-	Traore et al, 2017
Lachnoclostridium pacaense		-1		-1																			-2	na	na	Pham et al, 2017
Lachnoclostridium phocaeense						-1				-1												-1	-3	na	na	Brahim et al, 2017
Lachnoclostridium timonense																		-1					-1	na	na	Lab data
Lactobacillus acidipiscis												-1										-1	-2	na	-	Tanasupawat et al, 2000
Lactobacillus agilis	1																						1	-	-	Kaneuchi et al, 1988; Weiss et al, 1981
Lactobacillus brevis										-1													-1	+	-	Kaneuchi et al, 1988 and https://www.sciencedirect.com/topics/medicine-and-dentistry/lactobacillus-brevis
Lactobacillus buchneri						-1																	-1	+	-	Shokryazdan et al, 2014; and https://books.google.fr/books?id=gjpLDwAAQBAJ&pg=PA983&lpg=PA983&dq=Lactobacillus+buchneri+spore&source=bl&ots=7j7gj2QApX&sig=ACfU3U09t_3zIdJF7gZig51MZT5lZD0HnQ&hl=fr&sa=X&ved=2ahUKEwjz2syTsbbgAhXFyIUKHUoHD6c4ChDoATAMegQIARAB#v=onepage&q=Lactobacillus%20buchneri%20spore&f=false
Lactobacillus caccae								-1				-1								-1			-3	na	-	Lab data
Lactobacillus fermentum						-1								-1									-2	+	-	Phuengjayaem et al, 2017; Shokryazdan et al, 2014 and https://www.sciencedirect.com/topics/medicine-and-dentistry/lactobacillus-brevis
Lactobacillus gasseri						-1						-1			1							-1	-2	na	-	https://microbewiki.kenyon.edu/index.php/Lactobacillus_gasseri
Lactobacillus iners	1																						1	+	-	Graham et al, 2013; Goldstein et al, 2015
Lactobacillus ingluviei																		-1					-1	na	-	Goldstein et al, 2015
Lactobacillus jensenii	1																						1	+	-	Kaneuchi et al, 1988 ; Goldstein et al, 2015
Lactobacillus johnsonii						-1																	-1	+	-	Olnood et al, 2015 ; Goldstein et al, 2015
Lactobacillus lactis		-1																					-1	na	-	Goldstein et al, 2015
Lactobacillus minutus		-1																					-1	+	-	Collins et al, 1992
Lactobacillus mucosae											1			-1	0	0							0	na	-	Goldstein et al, 2015
Lactobacillus murinus										-1													-1	na	-	Goldstein et al, 2015
Lactobacillus panis												-1											-1	na	-	Goldstein et al, 2015
Lactobacillus paracasei						-1				-1													-2	+	-	Zhang et al 2011; Goldstein et al, 2015
Lactobacillus pentosus				-1		-1																	-2	+	-	Cselovszky et al, 1992; Goldstein et al, 2015
Lactobacillus plantarum	1					-1				-1								-1					-2	+	-	Tsuji et al, 2013; Goldstein et al, 2015
Lactobacillus rapi						-1																	-1	na	-	Goldstein et al, 2015
Lactobacillus reuteri			1												0	0				-1			0	+	-	Kaneuchi et al, 1988 ; Goldstein et al, 2015
Lactobacillus rhamnosus												-1			1								0	+	-	Kaneuchi et al, 1988 ; Goldstein et al, 2015
Lactobacillus ruminis												-1				-1		-1		-1		-1	-5	na	-	Goldstein et al, 2015
Lactobacillus sakei						-1																	-1	-	-	Goldstein et al, 2015; Huh et al, 2016
Lactobacillus salivarius										-1		-1		-1						-1			-4	+	-	Olnood et al, 2015
Lactobacillus timonensis												-1	1		1								1	na	-	Afouda et al, 2016
Lactobacillus vaginalis						-1			1			-1											-1	na	-	Goldstein et al, 2015
Lactococcus garvieae		-1										-1											-2	+	-	Phuengjayaem et al, 2017
Lactococcus lactis						-1		-1		-1		-1											-4	+	-	http://textbookofbacteriology.net/featured_microbe.html
Lactonifactor massiliensis																		-1					-1	na	na	Lab data
Lagierella massiliensis								-1								-1							-2	na	na	Traore et al, 2016
Longicatena caecimuris																	1						1	na	na	Lagkouvardos et al, 2016
Lysinibacillus boronitolerans								-1															-1	na	+	Ahmed et al. 2007
Lysinibacillus fusiformis		-1	0	0				-1					1										-1	na	+	Ahmed et al. 2007
Lysinibacillus sphaericus				-1																			-1	na	+	Ahmed et al. 2007
Marseillibacter massiliensis			0	0		-1											1			-1			-1	na	na	Ndongo et al, 2016
Marseillicoccus timonensis					1													-1					0	na	na	Lab data
Marseillococcus timonensis				-1																			-1	na	na	Lab data
Massiliclostridium massiliense										-1													-1	na	na	Lab data
Massiliculturomica massiliensis																		-1					-1	na	na	Lab data
Massiliimalia massiliensis	1								1		0	0	1										3	na	-	Afouda et al, 2019
Massiliimalia timonensis									1		1		1				1		1				5	na	-	Afouda et al, 2019
Massilimicrobiota massiliensis		-1																					-1	na	na	Lab data
Massilimicrobiota timonensis				-1									0	0			0	0					-1	na	na	Lab data
Massiliprevotella massiliensis										-1		-1								-1			-3	na	-	Ndongo et al, 2017
Massilistercora timonensis			1																				1	na	na	Lab data
Mediannikovella massiliensis								-1					1										0	na	na	Lab data
Megasphaera indica												-1		-1						-1		-1	-4	+	-	Lanjekar et al, 2014
Megasphaera massiliensis				-1								-1		-1									-3	na	-	Padmanabhan et al, 2013
Merdibacter massiliensis		-1																					-1	na	-	Ricaboni et al 2016
Merdibacter timonensis										-1													-1	na	na	Lab data
Metaprevotella massiliensis								-1												-1			-2	na	-	Ricaboni et al, 2017
Micrococcus luteus		-1									1					-1							-1	-	-	Crowe et al, 1983; Greenblatt et al, 2004
Micromassilia timonensis															1								1	na	na	Lab data
Micromassilia vaginalis								-1												-1			-2	na	na	Lab data
Mitsuokella jalaludinii				-1								-1											-2	+	-	Levine et al, 2012
Mobilibacterium timonense		-1								-1													-2	na	na	Bilen et al, 2017
Mobilobacillus massiliensis				-1																			-1	na	na	Bilen et al, 2017
Mobiluncus curtisii													1										1	+	-	Spiegel et al, 1984
Mogibacterium neglectum												-1		-1									-2	na	-	Nakazawa et al, 2002
Mogibacterium timidum										-1		-1	0	0								-1	-3	na	-	Nakazawa et al, 2000
Mogibacterium vescum												-1		-1									-2	na	-	Nakazawa et al, 2000
Moraxella osloensis		-1																					-1	na	-	https://catalog.hardydiagnostics.com/cp_prod/Content/hugo/Moraxella_Branhamella.htm
Murdochiella asaccharolytica			1													-1				-1		-1	-2	+	na	Ulger-Toprak et al, 2010
Murdochiella massiliensis						-1		-1		-1		-1		-1									-5	na	-	Vicino et al, 2016
Negativibacillus massiliensis													1				1						2	na	+	Ricaboni et al, 2016
Negativicoccus massiliensis											1					-1							0	na	na	Togo et al, 2016
Negativicoccus succinicivorans										-1		-1								-1		-1	-4	-	-	Marchandin et al, 2010
Neisseria macacae								-1															-1	na	na	Vedros et al, 1983
Neochristensenella massiliensis															1								1	na	-	This study
Odoribacter splanchnicus		-1	0	0				-1		-1				-1				-1		-1	0	0	-6	+	-	Göker et al, 2011
Olegusella massiliensis						-1		-1		-1													-3	na	-	Diop et al, 2017
Olsenella phocaeensis										-1		-1		-1								-1	-4	na	+	Ricaboni et al, 2017
Olsenella timonensis	1						0	0		-1				-1			1		0	0	1		1	na	na	Lab data
Olsenella uli						-1		-1		-1		-1				-1		-1		-1	0	0	-7	+	-	Göker et al, 2010
Olsenella urinainfantis								-1															-1	na	na	Lab data
Oscillibacter massiliensis	1		1		1		1		0	0		-1	0	0		-1			0	0			2	na	na	Traore et al, 2017
Pacaella massiliensis														-1									-1	na	-	Ndongo et al, 2016
Paenibacillus barengoltzii								-1															-1	na	+	Osman et al, 2006
Paenibacillus ginsengihumi									1														1	na	+	Kim et al, 2008
Pantoea agglomerans																-1							-1	-	-	Gavini et al, 1989
Parabacteroides bouchesdurhonensis														-1								-1	-2	na	na	Dione et al, 2018
Parabacteroides distasonis	0	0	0	0	1			-1		-1		-1		-1		-1			0	0	0	0	-4	+	-	Sakamoto and Benno, 2006
Parabacteroides goldsteinii												-1											-1	+	-	Sakamoto and Benno, 2006
Parabacteroides johnsonii					1			-1								-1							-1	+	-	Sakamoto et al, 2007
Parabacteroides massiliensis														-1									-1	na	na	Bilen et al, 2016
Parabacteroides merdae		-1	0	0	1			-1		-1		-1		-1				-1		-1		-1	-7	+	-	Sakamoto and Benno, 2006
Parabacteroides provencensis									1														1	na	na	Lab data
Parabacteroides timonensis												-1											-1	na	-	Bilen et al, 2018
Paraprevotella clara																	0	0			1		1	+	-	Morotomi et al 2009
Parasutterella excrementihominis			1					-1		-1		-1		-1	0	0	0	0	1				-2	-	-	Nagai et al, 2009
Peptococcus niger								-1		-1													-2	+	-	Wilkins et al, 1975 and https://catalog.hardydiagnostics.com/cp_prod/Content/hugo/Peptococcus.htm
Peptoniphilus asaccharolyticus																				-1			-1	-	-	Ezaki et al, 2011 and https://www.tititudorancea.com/z/peptoniphilus_asaccharolyticus.htm
Peptoniphilus colimassiliensis												-1											-1	na	na	Lab data
Peptoniphilus duerdenii						-1																	-1	+	-	Ulger-Toprak et al, 2012 and https://books.google.fr/books?id=gjpLDwAAQBAJ&pg=PA1465&lpg=PA1465&dq=Peptoniphilus+duerdenii+spore&source=bl&ots=7j87a0UsmV&sig=ACfU3U0gPvyIp1gIl1AfM2vCjFDBa_tbZA&hl=fr&sa=X&ved=2ahUKEwiHkJH95rjgAhXMyYUKHT7PCf8Q6AEwCHoECAIQAQ#v=onepage&q=Peptoniphilus%20duerdenii%20spore&f=false
Peptoniphilus gorbachii		-1				-1				-1										-1			-4	na	-	Song et al, 2007 and https://www.datapunk.net/substrata/display.pl?162289
Peptoniphilus grossensis		-1		-1		-1		-1		-1		-1								-1		-1	-8	na	+	Mishra et al, 2012
Peptoniphilus harei						-1		-1		-1		-1						-1		-1			-6	-	-	Ezaki et al, 2011
Peptoniphilus koenoeneniae			1			-1																	0	+	na	Ulger-Toprak et al, 2012
Peptoniphilus lacrimalis		-1	0	0				-1		-1										-1			-4	-	-	Ezaki et al, 2011
Peptoniphilus obesi		-1						-1				-1								-1		-1	-5	na	-	Mishra et al, 2013
Peptoniphilus pacaensis		-1								-1						-1							-3	na	-	Diop et al, 2018
Peptoniphilus phoceensis								-1															-1	na	-	Mourembou et al 2016
Peptoniphilus senegalensis																-1							-1	na	-	Mishra et al, 2013
Peptoniphilus timonensis						-1		-1									1						-1	na	-	Mishra et al, 2012
Peptoniphilus vaginalis										-1								-1					-2	na	-	Diop et al, 2018
Peptostreptococcus anaerobius		-1				-1		-1												-1		-1	-5	na	-	https://catalog.hardydiagnostics.com/cp_prod/Content/hugo/Peptostreptococcus.htm
Peptostreptococcus stomatis		-1								-1		-1		-1						-1			-5	-	-	Downes and Wade, 2006 and https://books.google.fr/books?id=gjpLDwAAQBAJ&pg=PA1477&lpg=PA1477&dq=Peptostreptococcus+stomatis+spore&source=bl&ots=7j87a0WuhY&sig=ACfU3U0I-P6U3UL1nZvUTSpLl6cTecIkzw&hl=fr&sa=X&ved=2ahUKEwiDkICA77jgAhWHx4UKHaYYCTo4ChDoATAAegQIChAB#v=onepage&q=Peptostreptococcus%20stomatis%20spore&f=false
Phascolarctobacterium faecium				-1		-1		-1		-1		-1		-1						-1		-1	-8	-	-	Del Dot et al, 1993
Phocea massiliensis									1		1				1								3	na	-	Ndongo et al 2016
Phocibacillus massiliensis					1										1								2	na	na	Lab data
Polynesia massiliensis		-1	0	0				-1		-1		-1		-1						-1		-1	-7	na	na	Lab data
Porphyromonas asaccharolytica		-1														-1							-2	+	-	Summanen et al, 2009
Porphyromonas bennonis																						-1	-1	+	-	Summanen et al, 2009
Porphyromonas uenonis																	1						1	+	-	Summanen et al, 2009
Prevotella bivia	1																	-1					0	+	-	Pybus and Onderdonk, 1996 and https://www.semanticscholar.org/topic/Prevotella-bivia/1083576
Prevotella copri										-1		-1				-1							-3	+	-	Hayashi et al 2007; Louis and Flint, 2017
Prevotella corporis				-1										-1									-2	+	-	Shah and Gharbia, 1992; https://www.semanticscholar.org/topic/Prevotella-corporis/641854
Prevotella denticola						-1																	-1	+	-	Shah and Gharbia, 1992 ; https://www.semanticscholar.org/topic/Prevotella-denticola/393019
Prevotella lascolaii					1																		1	na	-	Diop et al, 2018
Prevotella merdae															1								1	na	-	Lab data
Prevotella provencensis																-1							-1	na	na	Lab data
Prevotella salivae																				-1		-1	-2	+	-	Sakamoto et al, 2004
Propionibacterium acidifaciens																	1						1	+	-	MicrobeWiki
Propionibacterium granulosum												-1											-1	na	-	MicrobeWiki
Propionimicrobium lymphophilum	1						1										1		1				4	+	-	Stackebrand et al, 2002; Williams 2015
Proteus mirabilis			1											-1									0	na	-	https://catalog.hardydiagnostics.com/cp_prod/Content/hugo/Proteus.htm ; and http://wildpro.twycrosszoo.org/S/0zM_Gracilicutes/Proteus/Proteus.htm
Proteus vulgaris				-1																		-1	-2	na	-	https://catalog.hardydiagnostics.com/cp_prod/Content/hugo/Proteus.htm ; and http://wildpro.twycrosszoo.org/S/0zM_Gracilicutes/Proteus/Proteus.htm
Provencella massiliensis									1				1										2	na	na	Lab data
Provencibacter massiliensis	1				1		1																3	na	na	Lab data
Provencibacterium massiliense																		-1					-1	na	-	Traore et al, 2017
Pseudochrobactrum asaccharolyticum													1										1	na	-	Kämpfer et al, 2006
Pseudoclavibacter alba			1																				1	na	-	Lin et al, 2004
Pseudofaecalibacterium massiliense												-1											-1	na	na	Lab data
Pseudoflavonifractor capillosus													1										1	+	+	Carlier et al, 2010
Pseudomonas oryzihabitans		-1																					-1	-	-	Kodama et al, 1985
Pseudomonas stutzeri		-1		-1																			-2	na	-	https://catalog.hardydiagnostics.com/cp_prod/Content/hugo/Pseudomonas.htm
Pseudoramibacter alactolyticus						-1				-1		-1										-1	-4	-	-	Willems and Collins, 1996
Pseudoruminococcus massiliensis									1														1	na	-	Lab data
Pyramidobacter piscolens				-1	1					-1		-1		-1							0	0	-3	+	na	Downes et al, 2009
Raoultibacter massiliensis	1							-1		-1						-1				-1			-3	na	-	Traore et al 2018
Raoultibacter timonensis																						-1	-1	na	-	Traore et al 2018
Ruminiclostridium massiliense							1						1				1						3	na	na	Lab data
Ruminococcus gnavus	1																1						2	-	-	Hansen et al 2013; and https://books.google.fr/books?id=q9Qx9oRKO_kC&pg=PA277&lpg=PA277&dq=Ruminococcus+gnavus+succinate&source=bl&ots=cJJTJfbL3M&sig=ACfU3U0yhu8JayqHFtqrquu0KNogpngx2w&hl=fr&sa=X&ved=2ahUKEwjfwbiShbngAhWKy4UKHd0UDaI4ChDoATACegQIBxAB#v=onepage&q=Ruminococcus%20gnavus%20succinate&f=false
Ruminococcus lactaris																			1				1	+	-	Moore and Holdeman, 1976 and https://books.google.fr/books?id=gjpLDwAAQBAJ&pg=PA1653&lpg=PA1653&dq=Ruminococcus+lactaris+spore&source=bl&ots=7j87bZWrpY&sig=ACfU3U1u2Nd_O2nLgcNE2AT-Q5jVebEfUw&hl=fr&sa=X&ved=2ahUKEwis98j58rrgAhXIyIUKHSAeDoMQ6AEwDXoECAEQAQ#v=onepage&q=Ruminococcus%20lactaris%20spore&f=false
Ruminococcus merdae															1		1				1		3	na	-	Lab data
Ruminococcus phocaeensis					1				1			-1					0	0					1	na	na	Lab data
Ruthenibacterium lactatiformans	1						1		1				0	0	1		0	0	0	0		-1	3	+	-	Shkoporov et al, 2016
Sanamassiliae timonensis																	1						1	na	na	Lab data
Sanguibacteroides massiliensis																						-1	-1	na	na	Lab data
Senegalia massiliensis																		-1					-1	na	-	Traore et al, 2016
Senegalimassilia anaerobia									1							-1				-1			-1	na	-	Lagier et al 2013
Senegalobacterium massiliensis													1										1	na	na	Lab data
Serratia fonticola																-1		-1					-2	na	-	https://catalog.hardydiagnostics.com/cp_prod/Content/hugo/Serratia.htm
Slackia exigua										-1		-1		-1			1						-2	-	-	Kim et al, 2010 and Nagai et al, 2010
Slackia isoflavoniconvertens									1			-1				-1							-1	na	-	Matthies et al, 2009 and Jin et al, 2010
Staphylococcus capitis				-1					1							-1							-1	na	-	Kloos and Schleifer, 1975b
Staphylococcus cohnii	0	0		-1		-1						-1					0	0					-3	na	-	Kloos and Schleifer, 1975a
Staphylococcus epidermidis	1					-1		-1		-1			0	0	0	0		-1					-3	+	-	Wang et al, 2017 and Namvar et al, 2014
Staphylococcus haemolyticus						-1				-1				-1				-1					-4	na	-	Daniel et al, 2014
Staphylococcus hominis				-1						-1				-1									-3	na	-	Kloos and Schleifer, 1975b and https://catalog.hardydiagnostics.com/cp_prod/Content/hugo/Staphylococcus.htm
Staphylococcus kloosii								-1		-1													-2	na	-	https://catalog.hardydiagnostics.com/cp_prod/Content/hugo/Staphylococcus.htm
Staphylococcus pasteuri				-1																			-1	na	-	https://www.sciencedirect.com/topics/medicine-and-dentistry/staphylococcaceae
Staphylococcus warneri		-1						-1															-2	na	-	Kloos and Schleifer, 1975b
Staphylococcus xylosus										-1													-1	na	-	Kloos and Schleifer, 1975a
Streptococcus agalactiae						-1																	-1	na	-	MicrobeWiki
Streptococcus anginosus						-1		-1		-1				-1		-1				-1			-6	na	-	Whiley et al, 1991
Streptococcus australis								-1								-1							-2	na	-	Willcox et al, 2001
Streptococcus constellatus						-1		-1						-1		-1							-4	na	-	Whiley et al, 1991
Streptococcus equinus	0	0										-1											-1	na	-	Schlegel et al, 2003
Streptococcus gallolyticus			0	0								-1		-1									-2	na	-	Schlegel et al, 2003
Streptococcus haemophilus						-1																	-1	na	-	MicrobeWiki
Streptococcus infantarius								-1						-1									-2	na	-	MicrobeWiki
Streptococcus lutetiensis		-1										-1		-1				-1					-4	na	-	MicrobeWiki
Streptococcus mitis										-1								-1				-1	-3	na	-	MicrobeWiki
Streptococcus oralis										-1										-1		-1	-3	na	-	Bridge and Sneath, 1982
Streptococcus parasanguinis						-1										-1		-1					-3	na	-	Whiley et al, 1990
Streptococcus pleomorphus				-1														-1					-2	+	-	Barnes et al 1977
Streptococcus salivarius						-1				-1						-1				-1		-1	-5	na	-	MicrobeWiki
Streptococcus sanguinis				-1				-1															-2	na	-	MicrobeWiki
Sutterella massiliensis																				-1			-1	na	-	Ndongo et al, 2017
Sutterella seckii										-1													-1	na	na	Dione et al, 2018
Sutterella wadsworthensis		-1		-1		-1								-1						-1	0	0	-5	+	-	https://books.google.fr/books?id=dgejA4wa5R4C&pg=PA939&lpg=PA939&dq=Sutterella+wadsworthensis+succinate&source=bl&ots=cY-NCOwDgh&sig=x6DY1CRqHgPUaSxADh4h0xXVmbA&hl=fr&sa=X&ved=2ahUKEwiIttDlhqTeAhUCNhoKHYr-DQoQ6AEwA3oECAYQAQ#v=onepage&q=Sutterella%20wadsworthensis%20succinate&f=false
Terrisporobacter glycolicus			0	0																			0	na	+	Gerritsen et al, 2004
Tidjanibacter massiliensis									1													-1	0	na	-	Mailhe et al, 2016
Tsukamurella paurometabola																		-1					-1	na	-	Collins et al, 1988
Turicibacter sanguinis			0	0														-1					-1	na	-	Bosshard et al, 2002
Tyzzerella massiliensis																		-1					-1	na	na	Lab data
Ureibacillus thermosphaericus											1												1	na	+	Fortina et al, 2001
Urinacoccus urinimassiliensis										-1													-1	na	na	Morand et al, 2016
Varibaculum cambriense		-1	1													-1							-1	na	na	Hall et al, 2003
Veillonella atypica										-1								-1					-2	na	-	Mashima et al, 2016
Veillonella dispar			1																				1	na	-	Mashima et al, 2016
Veillonella parvula			1							-1													0	na	-	Mashima et al, 2016
Virgibacillus dakarensis													1										1	na	na	Senghor et al, 2017
Virgibacillus dokdonensis										-1													-1	na	+	Yoon et al, 2005
Virgibacillus marismortui										-1				-1									-2	na	+	Heyrman et al, 2003
Virgibacillus proomii								-1				-1											-2	na	+	Heyndrickx et al, 1999
Virgibacillus salarius		-1										-1											-2	na	+	Hua et al, 2008
Weissella cibaria												-1		-1									-2	-	-	Fusco et al, 2015; Lim et al, 2018
Weissella confusa												-1		-1									-2	na	-	Fusco et al, 2015
