# Supplementary material for: Alcohol pretreatment of stools effect on culturomics
Source: Sci Rep. 2020 Mar 23;10:5190. doi: 10.1038/s41598-020-62068-x (PMC7089995; doi:10.1038/s41598-020-62068-x)
Supplement: Supplementary file 4 — Appendix 3. [file 41598_2020_62068_MOESM4_ESM.xlsx]

## Sheet: 1. Bacteriotherapy sp. reported
Phyla	Families	Genus	Species	Petrof et al, 2013	Tvede and Rask-Madsen 1989	Tvede et al 2014	Emmanuelson et al, 2014	Khanna et al, 2016
Firmicutes	Ruminococcaceae	Acetivibrio	Acetivibrio sp.	0	0	0	0	1
Firmicutes	Acidaminococcaceae	Acidaminococcus	Acidaminococcus intestinalis	1	0	0	0	0
Firmicutes	Eubacteriaceae	Anaerofustis	Anaerofustis sp.	0	0	0	0	1
Firmicutes	Lachnospiraceae	Anaerosporobacter	Anaerosporobacter sp.	0	0	0	0	1
Firmicutes	Lachnospiraceae	Anaerostipes	Anaerostipes sp.	0	0	0	0	1
Firmicutes	Ruminococcaceae	Anaerotruncus	Anaerotruncus sp.	0	0	0	0	1
Bacteroidetes	Bacteroidaceae	Bacteroides	Bacteroides ovatus	1	1	1	1	0
Bacteroidetes	Bacteroidaceae	Bacteroides	Bacteroides thetaiotaomicron	0	1	1	1	0
Bacteroidetes	Bacteroidaceae	Bacteroides	Bacteroides vulgatus	0	1	1	1	0
Actinobacteria	Bifidobacteriaceae	Bifidobacterium	Bifidobacterium adolescentis	2	0	0	0	0
Actinobacteria	Bifidobacteriaceae	Bifidobacterium	Bifidobacterium longum	2	0	0	0	0
Firmicutes	Lachnospiraceae	Blautia	Blautia producta (96,43%)	1	0	0	0	0
Firmicutes	Lachnospiraceae	Blautia	Blautia sp.	0	0	0	0	1
Firmicutes	Clostridiaceae	Butyricicoccus	Butyricicoccus sp.	0	0	0	0	1
Firmicutes	Clostridiaceae	Clostridium	Clostridium bifermentans	0	1	1	1	0
Firmicutes	Clostridiaceae	Clostridium	Clostridium cocleatum (91,92%)	1	0	0	0	0
Firmicutes	Clostridiaceae	Clostridium	Clostridium innocuum	0	1	1	1	0
Firmicutes	Clostridiaceae	Clostridium	Clostridium ramosum	0	1	1	1	0
Firmicutes	Clostridiaceae	Clostridium	Clostridium sp.	0	0	0	0	1
Actinobacteria	Coriobacteriaceae	Collinsella	Collinsella aerofaciens	1	0	0	0	0
Firmicutes	Erysipelotrichaceae	Coprobacillus	Coprobacillus sp.	0	0	0	0	1
Firmicutes	Lachnospiraceae	Coprococcus	Coprococcus sp.	0	0	0	0	1
Firmicutes	Lachnospiraceae	Dorea	Dorea longicatena	2	0	0	0	0
Firmicutes	Lachnospiraceae	Dorea	Dorea sp.	0	0	0	0	1
Firmicutes	Enterococcaceae	Enterococcus	Enterococcus faecalis	0	1	1	1	0
Firmicutes	Erysipelotrichaceae	Erysipelatoclostridium	Erysipelatoclostridium sp.	0	0	0	0	1
Proteobacteria	Enterobacteriaceae	Escherichia	Escherichia coli	1	2	2	2	0
Firmicutes	Eubacteriaceae	Eubacterium	Eubacterium desmolans (94,9%)	1	0	0	0	0
Firmicutes	Eubacteriaceae	Eubacterium	Eubacterium eligens (98,15%)	1	0	0	0	0
Firmicutes	Eubacteriaceae	Eubacterium	Eubacterium limosum (97,05%)	1	0	0	0	0
Firmicutes	Eubacteriaceae	Eubacterium	Eubacterium rectale	4	0	0	0	0
Firmicutes	Eubacteriaceae	Eubacterium	Eubacterium sp.	0	0	0	0	1
Firmicutes	Eubacteriaceae	Eubacterium	Eubacterium ventriosum	1	0	0	0	0
Firmicutes	Ruminococcaceae	Faecalibacterium	Faecalibacterium prausnitzii	1	0	0	0	0
Firmicutes	Ruminococcaceae	Faecalibacterium	Faecalibacterium sp.	0	0	0	0	1
Firmicutes	Clostridiales unclassified	Flavonifractor	Flavonifractor sp.	0	0	0	0	1
Firmicutes	Ruminococcaceae	Gemmiger	Gemmiger sp.	0	0	0	0	1
Firmicutes	Erysipelotrichaceae	Holdemanella	Holdemanella sp.	0	0	0	0	1
Firmicutes	Clostridiaceae	Hungatella	Hungatella sp.	0	0	0	0	1
Firmicutes	Peptostreptococcaceae	Intestinibacter	Intestinibacter sp.	0	0	0	0	1
Firmicutes	Lachnospiraceae	Lachnobacterium	Lachnobacterium sp.	0	0	0	0	1
Firmicutes	Lachnospiraceae	Lachnoclostridium	Lachnoclostridium sp.	0	0	0	0	1
Firmicutes	Lachnospiraceae	Lachnospira	Lachnospira pectinoshiza (95,22%)	1	0	0	0	0
Firmicutes	Lachnospiraceae	Lachnospira	Lachnospira sp.	0	0	0	0	1
Firmicutes	Lactobacillaceae	Lactobacillus	LactobacilIus acidophilus	0	0	1	0	0
Firmicutes	Lactobacillaceae	Lactobacillus	LactobacilIus rhamnosus	0	0	1	0	0
Firmicutes	Lactobacillaceae	Lactobacillus	Lactobacillus casei	1	0	0	0	0
Firmicutes	Lactobacillaceae	Lactobacillus	Lactobacillus casei/paracasei	1	0	0	0	0
Firmicutes	Lactobacillaceae	Lactobacillus	Lactobacillus sp	0	0	1	0	0
Firmicutes	Oscillospiraceae	Oscillibacter	Oscillibacter sp.	0	0	0	0	1
Firmicutes	Ruminococcaceae	Oscillospira	Oscillospira sp.	0	0	0	0	1
Bacteroidetes	Tannerellaceae	Parabacteroides	Parabacteroides distasonis	1	0	0	0	0
Firmicutes	Peptostreptococcaceae	Peptoclostridium	Peptoclostridium sp.	0	0	0	0	1
Firmicutes	Peptostreptococcaceae	Peptostreptococcus	Peptostreptococcus productus	0	1	0	1	0
Proteobacteria	Enterobacteriaceae	Raoultella	Raoultella sp.	1	0	0	0	0
Firmicutes	Lachnospiraceae	Roseburia	Roseburia faecalis	1	0	0	0	0
Firmicutes	Lachnospiraceae	Roseburia	Roseburia intestinalis	1	0	0	0	0
Firmicutes	Lachnospiraceae	Roseburia	Roseburia sp.	0	0	0	0	1
Firmicutes	Ruminococcaceae	Ruminiclostridium	Ruminiclostridium sp.	0	0	0	0	1
Firmicutes	Ruminococcaceae	Ruminococcus	Ruminococcus obeum (94,69%)	1	0	0	0	0
Firmicutes	Ruminococcaceae	Ruminococcus	Ruminococcus obeum (94,89%)	1	0	0	0	0
Firmicutes	Ruminococcaceae	Ruminococcus	Ruminococcus sp.	0	0	0	0	1
Firmicutes	Ruminococcaceae	Ruminococcus	Ruminococcus torques	2	0	0	0	0
Firmicutes	Erysipelotrichaceae	Solobacterium	Solobacterium sp.	0	0	0	0	1
Firmicutes	Ruminococcaceae	Sporobacter	Sporobacter sp.	0	0	0	0	1
Firmicutes	Streptococcaceae	Streptococcus	Streptococcus mitis	1	0	0	0	0
Firmicutes	Ruminococcaceae	Subdoligranulum	Subdoligranulum sp.	0	0	0	0	1
Firmicutes	Peptostreptococcaceae	Terrisporobacter	Terrisporobacter sp.	0	0	0	0	1
Firmicutes	Erysipelotrichaceae	Turicibacter	Turicibacter sp.	0	0	0	0	1
Firmicutes	Lachnospiraceae	Tyzzerella	Tyzzerella sp.	0	0	0	0	1
Firmicutes	Clostridiales unclassified	Unclassified Clostridiales genera	Unclassified Clostridiales genera	0	0	0	0	1

## Sheet: 2. Separate comparison of sp.
Species shared between Emmanuelson et al.,2014; Petrof et al., 2013; Tvede et al., 2014; Tvede, Rask-Madsen 1989 and this study	Species shared between Emmanuelson et al.,2014; Tvede et al., 2014; Tvede, Rask-Madsen 1989 and this study	Species shared between Petrof et al., 2013 and this study	Species shared between Emmanuelson et al.,2014 and Tvede, Rask-Madsen 1989	Species only Petrof et al., 2013	Species only Tvede et al., 2014	Species only in this study
Escherichia coli	Clostridium ramosum	Collinsella aerofaciens	Peptostreptococcus productus	Eubacterium rectale	LactobacilIus rhamnosus	Bacteroides uniformis
Bacteroides ovatus	Enterococcus faecalis	Bifidobacterium longum		Ruminococcus torques	LactobacilIus acidophilus	Mobiluncus curtisii
	Clostridium bifermentans	Parabacteroides distasonis		Lactobacillus casei	Lactobacillus sp	Intestinimonas phoceensis
	Clostridium innocuum	Bifidobacterium adolescentis		Ruminococcus obeum (94,69%)		Dorea timonensis
	Bacteroides thetaiotaomicron			Eubacterium limosum (97,05%)		Alistipes finegoldii
	Bacteroides vulgatus			Blautia producta (96,43%)		Clostridium cacamassiliense
				Roseburia faecalis		Bacteroides finegoldii
				Faecalibacterium prausnitzii		Bacillus clausii
				Raoultella sp.		Pseudoflavonifractor capillosus
				Acidaminococcus intestinalis		Raoultibacter massiliensis
				Clostridium cocleatum (91,92%)		Alistipes obesi
				Dorea longicatena		Dialister massiliensis
				Streptococcus mitis		Lactobacillus plantarum
				Eubacterium desmolans (94,9%)		Alistipes jeddahensis
				Eubacterium ventriosum		Clostridium glycyrrhizinilyticum
				Eubacterium eligens (98,15%)		Enterococcus faecium
				Ruminococcus obeum (94,89%)		Prevotella merdae
				Lactobacillus casei/paracasei		Clostridium clostridioforme
				Lachnospira pectinoshiza (95,22%)		Bifidobacterium bifidum
				Roseburia intestinalis		Intestinibacter bartlettii
						Actinomyces turicensis
						Anaerosalibacter bizertensis
						Provencella massiliensis
						Clostridium scindens
						Polynesia massiliensis
						Clostridium acetobutylinum
						Finegoldia magna
						Cuneatibacter caecimuris
						Bacillus flexus
						Drancourtella massiliensis
						Intestinimonas butyriciproducens
						Enterococcus devriesei
						Paraprevotella clara
						Lactobacillus jensenii
						Eisenbergiella massiliensis
						Olsenella uli
						Fusicatenibacter saccharivorans
						Clostridium bolteae
						Eggerthella lenta
						Clostridium sordellii
						Enterococcus gallinarum
						Dielma fastidiosa
						Pyramidobacter piscolens
						Streptococcus gallolyticus
						Bacteroides caccae
						Bacillus amyloliquefaciens
						Clostridium tyrobutyricum
						Blautia mediterraneensis
						Bacteroides massiliensis
						Clostridium glycolicum
						Anaerofustis massiliensis
						Blautia phocaeensis
						Enterococcus pseudoavium
						Peptoniphilus timonensis
						Gordonibacter pamelaeae
						Senegalimassilia anaerobia
						Holdemania timonensis
						Enterococcus dispar
						Cutibacterium acnes
						Anaerostipes caccae
						Bacillus thermoamylovorans
						Dialister invisus
						Christensenella minuta
						Clostridium aldenense
						Beduinella massiliensis
						Odoribacter splanchnicus
						Flavonifractor plautii
						Actinomyces mediterranea
						Mogibacterium timidum
						Bacillus weihenstephanensis
						Pseudoruminococcus massiliensis
						Enterococcus malodoratum
						Ruminococcus merdae
						Intestinimonas gabonensis
						Holdemania filiformis
						Ethanolibacter massiliensis
						Phocibacillus massiliensis
						Proteus mirabilis
						Clostridium irregulare
						Ureibacillus thermosphaericus
						Citrobacter farmeri
						Pseudoclavibacter alba
						Alistipes shahii
						Anaerotruncus rubiinfantis
						Clostridium beduini
						Prevotella lascolaii
						Anaerococcus vaginalis
						Mediannikovella massiliensis
						Eggerthella timonensis
						Murdochiella asaccharolytica
						Bacteroides fragilis
						Clostridium baratii
						Eubacterium massiliense
						Facklamia hominis
						Bacillus siralis
						Eubacterium tenue
						Clostridium sporogenes
						Olsenella timonensis
						Clostridium lavalense
						Blautia coccoides
						Hafnia alvei
						Bacillus thioparans
						Paenibacillus ginsengihumi
						Lactobacillus reuteri
						Clostridium butyricum
						Micromassilia timonensis
						Clostridium sulfidigenes
						Clostridium phoceense
						Propionibacterium acidifaciens
						Enterococcus asini
						Clostridium subterminale
						Massilimicrobiota timonensis
						Bacillus vallismortis
						Neochristensenella massiliensis
						Bacteroides nordii
						Blautia faecis
						Collinsella tanakaei
						Lactobacillus vaginalis
						Eubacterium dolichum
						Ruminiclostridium massiliense
						Oscillibacter massiliensis
						Massilistercora timonensis
						Ruminococcus lactaris
						Blautia timonensis
						Citrobacter braakii
						Varibaculum cambriense
						Staphylococcus capitis
						Bacteroides intestinalis
						Collinsella massiliensis
						Ruminococcus gnavus
						Actinomyces polynesiensis
						Dialister propionicifaciens
						Negativicoccus massiliensis
						Gordonibacter massiliensis
						Clostridium sardiniense
						Veillonella parvula
						Bacteroides salyersiae
						Actinomyces neuii
						Streptococcus equinus
						Bittarella massiliensis
						Butyricimonas virosa
						Beduinibacterium massiliense
						Parabacteroides provencensis
						Bacillus farraginis
						Enterobacter cloacae
						Massiliimalia massiliensis
						Anaerosalibacter massiliensis
						Ihubacter massiliensis
						Negativibacillus massiliensis
						Tidjanibacter massiliensis
						Clostridium disporicum
						Ruthenibacterium lactatiformans
						Adlercreutzia equolifaciens
						Citrobacter koseri
						Lactobacillus iners
						Clostridium marseillense
						Clostridium culturomicsense
						Clostridium symbiosum
						Clostridium sartagoforme
						Eubacterium cylindroides
						Longicatena caecimuris
						Citrobacter freundii
						Marseillicoccus timonensis
						Bacteroides bouchesdurhonensis
						Clostridium saudimassiliensis
						Porphyromonas uenonis
						Enterococcus casseliflavus
						Lactobacillus mucosae
						Bacteroides eggerthii
						Slackia exigua
						Arcanobacterium urinomassiliense
						Terrisporobacter glycolicus
						Peptoniphilus koenoeneniae
						Clostridium bouchesdurhonense
						Clostridium aminovalericum
						Peptoniphilus lacrimalis
						Lactobacillus agilis
						Senegalobactrium massiliensis
						Turicibacter sanguinis
						Clostridium tertium
						Intestinimonas massiliensis
						Bifidobacterium pseudocatenulatum
						Bifidobacterium animalis
						Hungatella hathewayi
						Lactobacillus timonensis
						Slackia isoflavoniconvertens
						Gordonibacter urolithinfaciens
						Bacteroides stercoris
						Sanamassiliae timonensis
						Blautia hydrogenotrophica
						Lysinibacillus fusiformis
						Bacillus subtilis
						Staphylococcus epidermidis
						Phocea massiliensis
						Catabacter hongkongensis
						Bacillus cereus
						Lactobacillus gasseri
						Clostridium paraputrificum
						Virgibacillus dakarensis
						Veillonella dispar
						Enterococcus avium
						Alistipes ihuae
						Marseillibacter massiliensis
						Lactobacillus rhamnosus
						Enterococcus durans
						Fenollaria vaginalis
						Parasutterella excrementihominis
						Dorea massiliensis
						Propionimicrobium lymphophilum
						Collinsella timonensis
						Intestinibacillus timonensis
						Anaerotruncus colihominis
						Provencibacter massiliensis
						Bacillus pumilus
						Actinomyces europaeus
						Clostridium sauditimonensis
						Bacteroides cellulosilyticus
						Ruminococcus phocaeensis
						Parabacteroides merdae
						Eubacterium limosum
						Jeddahella massiliensis
						Blautia ihumii
						Intestinibacillus massiliensis
						Barnesiella intestinihominis
						Christensenella massiliensis
						Escherichia hermannii
						Alistipes putredinis
						Clostridium citroniae
						Clostridium perfringens
						Anaerotruncus massiliensis
						Bacteroides coagulans
						Alistipes onderdonkii
						Bacillus circulans
						Micrococcus luteus
						Staphylococcus cohnii
						Pseudochrobactrum asaccharolyticum
						Sutterella wadsworthensis
						Butyricimonas phoceensis
						Massiliimalia timonensis
						Enterococcus hirae
						Parabacteroides johnsonii
						Prevotella bivia

## Sheet: 3. Grouped comparison of sp.
Species shared between species reported and species in this study (12)	Species only reported (59)	Species only in this study (242)
Clostridium ramosum	Eubacterium rectale	Bacteroides uniformis
Enterococcus faecalis	Anaerotruncus sp.	Mobiluncus curtisii
Clostridium bifermentans	Ruminococcus torques	Intestinimonas phoceensis	*Species eliminated by ethanol in this study
Escherichia coli	Lactobacillus casei	Dorea timonensis
Collinsella aerofaciens	Anaerostipes sp.	Alistipes finegoldii
Clostridium innocuum	Ruminococcus obeum (94,69%)	Clostridium cacamassiliense
Bifidobacterium longum	Eubacterium limosum (97,05%)	Bacteroides finegoldii
Bacteroides thetaiotaomicron	Coprococcus sp.	Bacillus clausii
Bacteroides vulgatus	Blautia sp.	Pseudoflavonifractor capillosus
Bacteroides ovatus	Flavonifractor sp.	Raoultibacter massiliensis
Parabacteroides distasonis	LactobacilIus rhamnosus*	Alistipes obesi
Bifidobacterium adolescentis	Blautia producta (96,43%)	Dialister massiliensis
	Roseburia faecalis	Lactobacillus plantarum
	Faecalibacterium prausnitzii*	Alistipes jeddahensis
	Raoultella sp.	Clostridium glycyrrhizinilyticum
	Acetivibrio sp.	Enterococcus faecium
	Sporobacter sp.	Prevotella merdae
	Hungatella sp.	Clostridium clostridioforme
	Acidaminococcus intestinalis*	Bifidobacterium bifidum
	Lachnospira sp.	Intestinibacter bartlettii
	Lachnoclostridium sp.	Actinomyces turicensis
	Dorea sp.	Anaerosalibacter bizertensis
	Oscillibacter sp.	Provencella massiliensis
	Subdoligranulum sp.	Clostridium scindens
	Coprobacillus sp.	Polynesia massiliensis
	Holdemanella sp.	Clostridium acetobutylinum
	Clostridium cocleatum (91,92%)	Finegoldia magna
	Ruminiclostridium sp.	Cuneatibacter caecimuris
	Dorea longicatena*	Bacillus flexus
	Streptococcus mitis*	Drancourtella massiliensis
	Solobacterium sp.	Intestinimonas butyriciproducens
	Butyricicoccus sp.	Enterococcus devriesei
	Eubacterium desmolans (94,9%)	Paraprevotella clara
	Tyzzerella sp.	Lactobacillus jensenii
	Eubacterium ventriosum	Eisenbergiella massiliensis
	Faecalibacterium sp.	Olsenella uli
	Eubacterium eligens (98,15%)	Fusicatenibacter saccharivorans
	Ruminococcus obeum (94,89%)	Clostridium bolteae
	Lactobacillus casei/paracasei*	Eggerthella lenta
	LactobacilIus acidophilus	Clostridium sordellii
	Turicibacter sp.	Enterococcus gallinarum
	Gemmiger sp.	Dielma fastidiosa
	Lachnospira pectinoshiza (95,22%)	Pyramidobacter piscolens
	Roseburia sp.	Streptococcus gallolyticus
	Anaerosporobacter sp.	Bacteroides caccae
	Roseburia intestinalis	Bacillus amyloliquefaciens
	Peptostreptococcus productus	Clostridium tyrobutyricum
	Peptoclostridium sp.	Blautia mediterraneensis
	Lactobacillus sp	Bacteroides massiliensis
	Terrisporobacter sp.	Clostridium glycolicum
	Anaerofustis sp.	Anaerofustis massiliensis
	Clostridium sp.	Blautia phocaeensis
	Ruminococcus sp.	Enterococcus pseudoavium
	Intestinibacter sp.	Peptoniphilus timonensis
	Erysipelatoclostridium sp.	Gordonibacter pamelaeae
	Unclassified Clostridiales genera	Senegalimassilia anaerobia
	Eubacterium sp.	Holdemania timonensis
	Oscillospira sp.	Enterococcus dispar
	Lachnobacterium sp	Cutibacterium acnes
		Anaerostipes caccae
		Bacillus thermoamylovorans
		Dialister invisus
		Christensenella minuta
		Clostridium aldenense
		Beduinella massiliensis
		Odoribacter splanchnicus
		Flavonifractor plautii
		Actinomyces mediterranea
		Mogibacterium timidum
		Bacillus weihenstephanensis
		Pseudoruminococcus massiliensis
		Enterococcus malodoratum
		Ruminococcus merdae
		Intestinimonas gabonensis
		Holdemania filiformis
		Ethanolibacter massiliensis
		Phocibacillus massiliensis
		Proteus mirabilis
		Clostridium irregulare
		Ureibacillus thermosphaericus
		Citrobacter farmeri
		Pseudoclavibacter alba
		Alistipes shahii
		Anaerotruncus rubiinfantis
		Clostridium beduini
		Prevotella lascolaii
		Anaerococcus vaginalis
		Mediannikovella massiliensis
		Eggerthella timonensis
		Murdochiella asaccharolytica
		Clostridium baratii
		Bacteroides fragilis
		Eubacterium massiliense
		Facklamia hominis
		Bacillus siralis
		Eubacterium tenue
		Clostridium sporogenes
		Olsenella timonensis
		Clostridium lavalense
		Blautia coccoides
		Hafnia alvei
		Bacillus thioparans
		Paenibacillus ginsengihumi
		Lactobacillus reuteri
		Clostridium butyricum
		Micromassilia timonensis
		Clostridium sulfidigenes
		Clostridium phoceense
		Propionibacterium acidifaciens
		Enterococcus asini
		Clostridium subterminale
		Massilimicrobiota timonensis
		Bacillus vallismortis
		Neochristensenella massiliensis
		Bacteroides nordii
		Blautia faecis
		Collinsella tanakaei
		Lactobacillus vaginalis
		Eubacterium dolichum
		Ruminiclostridium massiliense
		Oscillibacter massiliensis
		Massilistercora timonensis
		Ruminococcus lactaris
		Blautia timonensis
		Citrobacter braakii
		Varibaculum cambriense
		Staphylococcus capitis
		Bacteroides intestinalis
		Collinsella massiliensis
		Ruminococcus gnavus
		Actinomyces polynesiensis
		Dialister propionicifaciens
		Negativicoccus massiliensis
		Gordonibacter massiliensis
		Clostridium sardiniense
		Veillonella parvula
		Bacteroides salyersiae
		Actinomyces neuii
		Streptococcus equinus
		Bittarella massiliensis
		Butyricimonas virosa
		Beduinibacterium massiliense
		Parabacteroides provencensis
		Bacillus farraginis
		Enterobacter cloacae
		Massiliimalia massiliensis
		Anaerosalibacter massiliensis
		Ihubacter massiliensis
		Negativibacillus massiliensis
		Tidjanibacter massiliensis
		Clostridium disporicum
		Ruthenibacterium lactatiformans
		Adlercreutzia equolifaciens
		Citrobacter koseri
		Lactobacillus iners
		Clostridium marseillense
		Clostridium culturomicsense
		Clostridium symbiosum
		Clostridium sartagoforme
		Eubacterium cylindroides
		Longicatena caecimuris
		Citrobacter freundii
		Marseillicoccus timonensis
		Bacteroides bouchesdurhonensis
		Porphyromonas uenonis
		Clostridium saudimassiliensis
		Enterococcus casseliflavus
		Lactobacillus mucosae
		Bacteroides eggerthii
		Slackia exigua
		Arcanobacterium urinomassiliense
		Terrisporobacter glycolicus
		Peptoniphilus koenoeneniae
		Clostridium bouchesdurhonense
		Peptoniphilus lacrimalis
		Clostridium aminovalericum
		Lactobacillus agilis
		Senegalobactrium massiliensis
		Turicibacter sanguinis
		Clostridium tertium
		Intestinimonas massiliensis
		Bifidobacterium pseudocatenulatum
		Bifidobacterium animalis
		Hungatella hathewayi
		Lactobacillus timonensis
		Slackia isoflavoniconvertens
		Gordonibacter urolithinfaciens
		Bacteroides stercoris
		Sanamassiliae timonensis
		Blautia hydrogenotrophica
		Lysinibacillus fusiformis
		Bacillus subtilis
		Staphylococcus epidermidis
		Phocea massiliensis
		Bacillus cereus
		Catabacter hongkongensis
		Lactobacillus gasseri
		Clostridium paraputrificum
		Virgibacillus dakarensis
		Veillonella dispar
		Enterococcus avium
		Alistipes ihuae
		Marseillibacter massiliensis
		Lactobacillus rhamnosus
		Enterococcus durans
		Parasutterella excrementihominis
		Fenollaria vaginalis
		Dorea massiliensis
		Propionimicrobium lymphophilum
		Collinsella timonensis
		Intestinibacillus timonensis
		Provencibacter massiliensis
		Anaerotruncus colihominis
		Bacillus pumilus
		Actinomyces europaeus
		Clostridium sauditimonensis
		Bacteroides cellulosilyticus
		Ruminococcus phocaeensis
		Parabacteroides merdae
		Eubacterium limosum
		Jeddahella massiliensis
		Blautia ihumii
		Intestinibacillus massiliensis
		Barnesiella intestinihominis
		Christensenella massiliensis
		Escherichia hermannii
		Alistipes putredinis
		Clostridium citroniae
		Anaerotruncus massiliensis
		Clostridium perfringens
		Bacteroides coagulans
		Bacillus circulans
		Alistipes onderdonkii
		Micrococcus luteus
		Staphylococcus cohnii
		Pseudochrobactrum asaccharolyticum
		Sutterella wadsworthensis
		Butyricimonas phoceensis
		Massiliimalia timonensis
		Enterococcus hirae
		Prevotella bivia
		Parabacteroides johnsonii

## Sheet: 4. Grouped comparison of genera
Genera shared between genera reported and genera in this study	Genera only reported	Genera only in this study
Bifidobacterium	Coprobacillus*	Slackia
Streptococcus	Acetivibrio	Ethanolibacter
Dorea	Lachnobacterium	Anaerococcus
Terrisporobacter	Raoultella	Negativibacillus	*Genera eliminated by ethanol in this study
Turicibacter	Oscillospira	Negativicoccus
Ruminiclostridium	Lachnoclostridium*	Pseudoflavonifractor
Enterococcus	Roseburia	Beduinella
Bacteroides	Sporobacter	Micromassilia
Parabacteroides	Acidaminococcus*	Massilimicrobiota
Anaerostipes	Gemmiger	Facklamia
Hungatella	Butyricicoccus	Beduinibacterium
Clostridium	Peptostreptococcus*	Veillonella
Anaerotruncus	Faecalibacterium*	Paenibacillus
Anaerofustis	Solobacterium	Arcanobacterium
Flavonifractor	Tyzzerella*	Micrococcus
Ruminococcus	Erysipelatoclostridium	Pseudochrobactrum
Escherichia	Unclassified Clostridiales genera	Neochristensenella
Intestinibacter	Lachnospira	Mediannikovella
Oscillibacter	Coprococcus*	Actinomyces
Eubacterium	Peptoclostridium	Provencibacter
Collinsella	Anaerosporobacter	Barnesiella
Lactobacillus	Holdemanella*	Propionimicrobium
Blautia	Subdoligranulum	Pseudoruminococcus
		Jeddahella
		Gordonibacter
		Staphylococcus
		Massilistercora
		Drancourtella
		Provencella
		Pseudoclavibacter
		Catabacter
		Holdemania
		Senegalobactrium
		Massiliimalia
		Senegalimassilia
		Ruthenibacterium
		Proteus mirabilis
		Peptoniphilus
		Bittarella
		Odoribacter
		Hafnia
		Ihubacter
		Finegoldia
		Prevotella
		Olsenella
		Polynesia
		Propionibacterium
		Raoultibacter
		Intestinimonas
		Murdochiella
		Longicatena
		Marseillibacter
		Phocea
		Intestinibacillus
		Varibaculum
		Paraprevotella
		Lysinibacillus
		Mogibacterium
		Christensenella
		Cutibacterium
		Alistipes
		Dialister
		Mobiluncus
		Virgibacillus
		Phocibacillus
		Anaerosalibacter
		Cuneatibacter
		Adlercreutzia
		Pyramidobacter
		Sutterella
		Butyricimonas
		Parasutterella
		Enterobacter
		Ureibacillus
		Porphyromonas
		Marseillicoccus
		Bacillus
		Fusicatenibacter
		Eisenbergiella
		Eggerthella
		Citrobacter
		Fenollaria
		Tidjanibacter
		Sanamassiliae
		Dielma

## Sheet: 5. Species only in this study
Species	Oxygen tolerance	Phylun	Initially isolated in
Actinomyces europaeus	-	Actinobacteria	H
Actinomyces mediterranea	-	Actinobacteria	NS			-	strict anaerobic		H	Human
Actinomyces neuii	-	Actinobacteria	H			+	oxygen-tolerant		NH	Non-Human
Actinomyces polynesiensis	-	Actinobacteria	NS						H (gut)	Human-gut
Actinomyces turicensis	-	Actinobacteria	H (gut)						NS	Culturomics's new species isolated in previously study
Adlercreutzia equolifaciens	-	Actinobacteria	H (gut)						NS*	Culturomics's new species isolated after ethanol disinfection in this study
Alistipes finegoldii	-	Bacteroidetes	H (gut)
Alistipes ihuae	-	Bacteroidetes	NS			Firmicutes	158
Alistipes jeddahensis	-	Bacteroidetes	NS			Actinobacteria	31
Alistipes obesi	-	Bacteroidetes	NS			Bateroidetes	33
Alistipes onderdonkii	-	Bacteroidetes	H (gut)			Proteobacterie	11
Alistipes putredinis	-	Bacteroidetes	H (gut)			Synergistetes	1
Alistipes shahii	-	Bacteroidetes	H (gut)			ingoing	8
Anaerococcus vaginalis	-	Firmicutes	H (gut)
Anaerofustis massiliensis	-	Firmicutes	NS
Anaerosalibacter bizertensis	-	Firmicutes	NH
Anaerosalibacter massiliensis	-	Firmicutes	NS
Anaerostipes caccae	-	Firmicutes	H (gut)
Anaerotruncus colihominis	-	Firmicutes	H (gut)
Anaerotruncus massiliensis	-	Firmicutes	NS
Anaerotruncus rubiinfantis	-	Firmicutes	NS
Arcanobacterium urinomassiliense	-	Actinobacteria	NS
Bacillus amyloliquefaciens	+	Firmicutes	H
Bacillus cereus	+	Firmicutes	H (gut)
Bacillus circulans	+	Firmicutes	H (gut)
Bacillus clausii	+	Firmicutes	H (gut)
Bacillus farraginis	+	Firmicutes	NH
Bacillus flexus	+	Firmicutes	H (gut)
Bacillus pumilus	+	Firmicutes	H (gut)
Bacillus siralis	+	Firmicutes	NH
Bacillus subtilis	+	Firmicutes	H (gut)
Bacillus thermoamylovorans	+	Firmicutes	H (gut)
Bacillus thioparans	+	Firmicutes	NH
Bacillus vallismortis	+	Firmicutes	NH
Bacillus weihenstephanensis	+	Firmicutes	NH
Bacteroides bouchesdurhonensis	-	Bacteroidetes	NS
Bacteroides caccae	-	Bacteroidetes	H (gut)
Bacteroides cellulosilyticus	-	Bacteroidetes	H (gut)
Bacteroides coagulans	-	Bacteroidetes	H (gut)
Bacteroides eggerthii	-	Bacteroidetes	H (gut)
Bacteroides finegoldii	-	Bacteroidetes	H (gut)
Bacteroides fragilis	-	Bacteroidetes	H (gut)
Bacteroides intestinalis	-	Bacteroidetes	H (gut)
Bacteroides massiliensis	-	Bacteroidetes	NS
Bacteroides nordii	-	Bacteroidetes	H (gut)
Bacteroides salyersiae	-	Bacteroidetes	H (gut)
Bacteroides stercoris	-	Bacteroidetes	H (gut)
Bacteroides uniformis	-	Bacteroidetes	H (gut)
Barnesiella intestinihominis	-	Bacteroidetes	H (gut)
Beduinella massiliensis	-	Firmicutes	NS
Beduinibacterium massiliense	-	Firmicutes	NS
Bifidobacterium animalis	-	Actinobacteria	H (gut)
Bifidobacterium bifidum	+	Actinobacteria	H (gut)
Bifidobacterium pseudocatenulatum	+	Actinobacteria	H (gut)
Bittarella massiliensis	-	Firmicutes	NS
Blautia coccoides	-	Firmicutes	H (gut)
Blautia faecis	-	Firmicutes	H (gut)
Blautia hydrogenotrophica	-	Firmicutes	H (gut)
Blautia ihumii	-	Firmicutes	NS
Blautia mediterraneensis	-	Firmicutes	NS
Blautia phocaeensis	-	Firmicutes	NS
Blautia timonensis	-	Firmicutes	NS
Butyricimonas phoceensis	-	Bacteroidetes	NS
Butyricimonas virosa	-	Bacteroidetes	H
Catabacter hongkongensis	-	Firmicutes	H (gut)
Christensenella massiliensis	-	Firmicutes	NS
Christensenella minuta	-	Firmicutes	H (gut)
Citrobacter braakii	+	Proteobacteria	H (gut)
Citrobacter farmeri	+	Proteobacteria	H (gut)
Citrobacter freundii	+	Proteobacteria	H (gut)
Citrobacter koseri	+	Proteobacteria	H (gut)
Clostridium acetobutylinum	-	Firmicutes	H (gut)
Clostridium aldenense	-	Firmicutes	H
Clostridium aminovalericum	-	Firmicutes	H (gut)
Clostridium baratii	-	Firmicutes	H (gut)
Clostridium beduini	-	Firmicutes	NS
Clostridium bolteae	-	Firmicutes	H (gut)
Clostridium bouchesdurhonense	-	Firmicutes	NS
Clostridium butyricum	-	Firmicutes	H
Clostridium cacamassiliense	-	Firmicutes	NS*
Clostridium citroniae	-	Firmicutes	H (gut)
Clostridium clostridioforme	-	Firmicutes	H (gut)
Clostridium culturomicsense	-	Firmicutes	NS
Clostridium disporicum	-	Firmicutes	H (gut)
Clostridium glycolicum	-	Firmicutes	H (gut)
Clostridium glycyrrhizinilyticum	-	Firmicutes	H (gut)
Clostridium irregulare	-	Firmicutes	H (gut)
Clostridium lavalense	-	Firmicutes	H (gut)
Clostridium marseillense	-	Firmicutes	NS
Clostridium paraputrificum	-	Firmicutes	H (gut)
Clostridium perfringens	-	Firmicutes	H (gut)
Clostridium phoceense	-	Firmicutes	NS
Clostridium sardiniense	-	Firmicutes	NH
Clostridium sartagoforme	-	Firmicutes	NH
Clostridium saudimassiliensis	-	Firmicutes	NS
Clostridium sauditimonensis	-	Firmicutes	NS
Clostridium scindens	-	Firmicutes	H (gut)
Clostridium sordellii	-	Firmicutes	H (gut)
Clostridium sporogenes	-	Firmicutes	H (gut)
Clostridium subterminale	-	Firmicutes	H (gut)
Clostridium sulfidigenes	-	Firmicutes	NH
Clostridium symbiosum	-	Firmicutes	H (gut)
Clostridium tertium	-	Firmicutes	H (gut)
Clostridium tyrobutyricum	-	Firmicutes	H (gut)
Collinsella massiliensis	-	Actinobacteria	NS
Collinsella tanakaei	-	Actinobacteria	H (gut)
Collinsella timonensis	-	Actinobacteria	NS
Cuneatibacter caecimuris	-	Firmicutes	NH
Cutibacterium acnes	+	Actinobacteria	H (gut)
Dialister invisus	-	Firmicutes	H
Dialister massiliensis	-	Firmicutes	NS*
Dialister propionicifaciens	-	Firmicutes	H
Dielma fastidiosa	-	Firmicutes	NS
Dorea massiliensis	-	Firmicutes	NS
Dorea timonensis	-	Firmicutes	NS
Drancourtella massiliensis	-	Firmicutes	NS
Eggerthella lenta	-	Actinobacteria	H (gut)
Eggerthella timonensis	-	Actinobacteria	NS
Eisenbergiella massiliensis	-	Firmicutes	NS
Enterobacter cloacae	+	Proteobacteria	H (gut)
Enterococcus asini	+	Firmicutes	NH
Enterococcus avium	+	Firmicutes	H (gut)
Enterococcus casseliflavus	+	Firmicutes	H (gut)
Enterococcus devriesei	+	Firmicutes	NH
Enterococcus dispar	+	Firmicutes	H (gut)
Enterococcus durans	+	Firmicutes	H (gut)
Enterococcus faecium	+	Firmicutes	H (gut)
Enterococcus gallinarum	+	Firmicutes	H (gut)
Enterococcus hirae	+	Firmicutes	H (gut)
Enterococcus malodoratum	+	Firmicutes	H
Enterococcus pseudoavium	+	Firmicutes	H
Escherichia hermannii	+	Proteobacteria	H (gut)
Ethanolibacter massiliensis	-	Firmicutes	NS*
Eubacterium cylindroides	-	Firmicutes	H (gut)
Eubacterium dolichum	-	Firmicutes	H (gut)
Eubacterium limosum	-	Firmicutes	H (gut)
Eubacterium massiliense	-	Firmicutes	NS
Eubacterium tenue	-	Firmicutes	H (gut)
Facklamia hominis	+	Firmicutes	H (gut)
Fenollaria vaginalis	-	Firmicutes	NS
Finegoldia magna	-	Firmicutes	H (gut)
Flavonifractor plautii	-	Firmicutes	H (gut)
Fusicatenibacter saccharivorans	-	Firmicutes	H (gut)
Gordonibacter massiliensis	-	Actinobacteria	NS
Gordonibacter pamelaeae	-	Actinobacteria	H (gut)
Gordonibacter urolithinfaciens	-	Actinobacteria	H (gut)
Hafnia alvei	+	Proteobacteria	H (gut)
Holdemania filiformis	-	Firmicutes	H (gut)
Holdemania timonensis	-	Firmicutes	NS
Hungatella hathewayi	-	Firmicutes	H (gut)
Ihubacter massiliensis	-	Firmicutes	NS
Intestinibacillus massiliensis	-	Firmicutes	NS
Intestinibacillus timonensis	-	Firmicutes	NS
Intestinibacter bartlettii	-	Firmicutes	NH
Intestinimonas butyriciproducens	-	Firmicutes	NH
Intestinimonas gabonensis	-	Firmicutes	NS
Intestinimonas massiliensis	-	Firmicutes	NS
Intestinimonas phoceensis	-	Firmicutes	NS
Jeddahella massiliensis	-	Firmicutes	NS
Lactobacillus agilis	+	Firmicutes	NH
Lactobacillus gasseri	+	Firmicutes	H (gut)
Lactobacillus iners	+	Firmicutes	H (gut)
Lactobacillus jensenii	+	Firmicutes	H (gut)
Lactobacillus mucosae	+	Firmicutes	H (gut)
Lactobacillus plantarum	+	Firmicutes	H (gut)
Lactobacillus reuteri	+	Firmicutes	H (gut)
Lactobacillus rhamnosus	+	Firmicutes	H (gut)
Lactobacillus timonensis	+	Firmicutes	NS*
Lactobacillus vaginalis	+	Firmicutes	H (gut)
Longicatena caecimuris	-	Firmicutes	H (gut)
Lysinibacillus fusiformis	+	Firmicutes	H (gut)
Marseillibacter massiliensis	-	Firmicutes	NS
Marseillicoccus timonensis	-	ingoing	NS
Massiliimalia massiliensis	-	Firmicutes	NS
Massiliimalia timonensis	-	Firmicutes	NS*
Massilimicrobiota timonensis	-	Firmicutes	NS
Massilistercora timonensis	-	ingoing	NS
Mediannikovella massiliensis	-	Firmicutes	NS
Micrococcus luteus	+	Actinobacteria	H (gut)
Micromassilia timonensis	-	Firmicutes	NS
Mobiluncus curtisii	-	Actinobacteria	H
Mogibacterium timidum	-	Firmicutes	H (gut)
Murdochiella asaccharolytica	-	Firmicutes	H (gut)
Negativibacillus massiliensis	-	Firmicutes	NS
Negativicoccus massiliensis	-	Firmicutes	NS
Neochristensenella massiliensis	-	ingoing	NS*
Odoribacter splanchnicus	-	Bacteroidetes	H (gut)
Olsenella timonensis	-	Actinobacteria	NS
Olsenella uli	-	Actinobacteria	H
Oscillibacter massiliensis	-	Firmicutes	NS
Paenibacillus ginsengihumi	+	Firmicutes	NH
Parabacteroides johnsonii	-	Bacteroidetes	H (gut)
Parabacteroides merdae	-	Bacteroidetes	H (gut)
Parabacteroides provencensis	-	Bacteroidetes	NS
Paraprevotella clara	-	Bacteroidetes	H (gut)
Parasutterella excrementihominis	-	Proteobacteria	H (gut)
Peptoniphilus koenoeneniae	-	Firmicutes	H
Peptoniphilus lacrimalis	-	Firmicutes	H
Peptoniphilus timonensis	-	Firmicutes	NS
Phocea massiliensis	-	Firmicutes	NS
Phocibacillus massiliensis	-	ingoing	NS
Polynesia massiliensis	-	Firmicutes	NS
Porphyromonas uenonis	-	Bacteroidetes	H (gut)
Prevotella bivia	-	Bacteroidetes	H (gut)
Prevotella lascolaii	-	Bacteroidetes	NS
Prevotella merdae	-	Bacteroidetes	NS*
Propionibacterium acidifaciens	-	Actinobacteria	H
Propionimicrobium lymphophilum	-	Actinobacteria	H
Proteus mirabilis	-	Proteobacteria	H (gut)
Provencella massiliensis	-	ingoing	NS
Provencibacter massiliensis	-	ingoing	NS
Pseudochrobactrum asaccharolyticum	-	Proteobacteria	H
Pseudoclavibacter alba	+	Actinobacteria	NH
Pseudoflavonifractor capillosus	-	Firmicutes	H (gut)
Pseudoruminococcus massiliensis	-	Firmicutes	NS*
Pyramidobacter piscolens	-	Synergistetes	H
Raoultibacter massiliensis	-	Actinobacteria	NS
Ruminiclostridium massiliense	-	Firmicutes	NS
Ruminococcus gnavus	-	Firmicutes	H (gut)
Ruminococcus lactaris	-	Firmicutes	H (gut)
Ruminococcus merdae	-	Firmicutes	NS*
Ruminococcus phocaeensis	-	Firmicutes	NS
Ruthenibacterium lactatiformans	-	Firmicutes	H (gut)
Sanamassiliae timonensis	-	ingoing	NS
Senegalimassilia anaerobia	-	Actinobacteria	NS
Senegalobactrium massiliensis	-	ingoing	NS
Slackia exigua	-	Actinobacteria	H
Slackia isoflavoniconvertens	-	Actinobacteria	H (gut)
Staphylococcus capitis	+	Firmicutes	H (gut)
Staphylococcus cohnii	+	Firmicutes	H
Staphylococcus epidermidis	+	Firmicutes	H (gut)
Streptococcus equinus	+	Firmicutes	H (gut)
Streptococcus gallolyticus	+	Firmicutes	H (gut)
Sutterella wadsworthensis	+	Proteobacteria	H (gut)
Terrisporobacter glycolicus	-	Firmicutes	H (gut)
Tidjanibacter massiliensis	-	Bacteroidetes	NS
Turicibacter sanguinis	-	Firmicutes	H (gut)
Ureibacillus thermosphaericus	+	Firmicutes	NH
Varibaculum cambriense	-	Actinobacteria	H
Veillonella dispar	-	Firmicutes	H (gut)
Veillonella parvula	-	Firmicutes	H (gut)
Virgibacillus dakarensis	+	Firmicutes	NS
