# Supplementary material for: Alcohol pretreatment of stools effect on culturomics
Source: Sci Rep. 2020 Mar 23;10:5190. doi: 10.1038/s41598-020-62068-x (PMC7089995; doi:10.1038/s41598-020-62068-x)
Supplement: Supplementary file 5 — Appendix 4. [file 41598_2020_62068_MOESM5_ESM.xlsx]

## Sheet: Counts before ethanol
Family	Number of species per family	Total number of species	Percentage (%)
Clostridiaceae	40	407	9.83%
Lactobacillaceae	24	407	5.90%
Peptoniphilaceae	23	407	5.65%
Bacillaceae	22	407	5.41%
Bacteroidaceae	21	407	5.16%
Enterococcaceae	18	407	4.42%
Lachnospiraceae	17	407	4.18%
Streptococcaceae	17	407	4.18%
Veillonellaceae	14	407	3.44%
Eggerthellaceae	11	407	2.70%
Enterobacteriaceae	11	407	2.70%
Erysipelotrichaceae	11	407	2.70%
Rikenellaceae	11	407	2.70%
Ruminococcaceae	11	407	2.70%
Bifidobacteriaceae	9	407	2.21%
Coriobacteriaceae	9	407	2.21%
Eubacteriaceae	9	407	2.21%
Prevotellaceae	9	407	2.21%
Staphylococcaceae	9	407	2.21%
Clostridiales Family XIII. Incertae Sedis	7	407	1.72%
Tannerellaceae	7	407	1.72%
Actinomycetaceae	6	407	1.47%
Atopobiaceae	6	407	1.47%
Sutterellaceae	6	407	1.47%
Corynebacteriaceae	5	407	1.23%
Porphyromonadaceae	5	407	1.23%
Desulfovibrionaceae	4	407	0.98%
Peptostreptococcaceae	4	407	0.98%
Moraxellaceae	3	407	0.74%
Odoribacteraceae	3	407	0.74%
unclassified Clostridiales	3	407	0.74%
Acidaminococcaceae	2	407	0.49%
Campylobacteraceae	2	407	0.49%
Fusobacteriaceae	2	407	0.49%
Leuconostocaceae	2	407	0.49%
Morganellaceae	2	407	0.49%
Oscillospiraceae	2	407	0.49%
Propionibacteriaceae	2	407	0.49%
Pseudomonadaceae	2	407	0.49%
Synergistaceae	2	407	0.49%
Aerococcaceae	1	407	0.25%
Aeromonadaceae	1	407	0.25%
Akkermansiaceae	1	407	0.25%
Barnesiellaceae	1	407	0.25%
Brevibacteriaceae	1	407	0.25%
Catabacteriaceae	1	407	0.25%
Christensenellaceae	1	407	0.25%
Comamonadaceae	1	407	0.25%
Erwiniaceae	1	407	0.25%
Hafniaceae	1	407	0.25%
Micrococcaceae	1	407	0.25%
Neisseriaceae	1	407	0.25%
Paenibacillaceae	1	407	0.25%
Pasteurellaceae	1	407	0.25%
Peptococcaceae	1	407	0.25%
Selenomonadaceae	1	407	0.25%
Tissierellaceae	1	407	0.25%
Tsukamurellaceae	1	407	0.25%
unclassified Tissierellia	1	407	0.25%
Yersiniaceae	1	407	0.25%
ingoing	14	407	3.44%

## Sheet: Counts after ethanol
Family	Number of species per family	Total number of species	Percentage (%)
Clostridiaceae	37	254	14.57%
Ruminococcaceae	17	254	6.69%
Bacteroidaceae	16	254	6.30%
Bacillaceae	15	254	5.91%
Lachnospiraceae	13	254	5.12%
Enterococcaceae	12	254	4.72%
Lactobacillaceae	10	254	3.94%
Eggerthellaceae	9	254	3.54%
Eubacteriaceae	9	254	3.54%
Actinomycetaceae	8	254	3.15%
Rikenellaceae	8	254	3.15%
Enterobacteriaceae	7	254	2.76%
Erysipelotrichaceae	6	254	2.36%
Peptoniphilaceae	6	254	2.36%
unclassified Clostridiales	6	254	2.36%
Veillonellaceae	6	254	2.36%
Bifidobacteriaceae	5	254	1.97%
Coriobacteriaceae	5	254	1.97%
Prevotellaceae	4	254	1.57%
Tannerellaceae	4	254	1.57%
Christensenellaceae	3	254	1.18%
Odoribacteraceae	3	254	1.18%
Propionibacteriaceae	3	254	1.18%
Staphylococcaceae	3	254	1.18%
Atopobiaceae	2	254	0.79%
Clostridiales Family XIII. Incertae Sedis	2	254	0.79%
Oscillospiraceae	2	254	0.79%
Peptostreptococcaceae	2	254	0.79%
Streptococcaceae	2	254	0.79%
Sutterellaceae	2	254	0.79%
Tissierellaceae	2	254	0.79%
Aerococcaceae	1	254	0.39%
Barnesiellaceae	1	254	0.39%
Brucellaceae	1	254	0.39%
Catabacteriaceae	1	254	0.39%
Hafniaceae	1	254	0.39%
Hungateiclostridiaceae	1	254	0.39%
Microbacteriaceae	1	254	0.39%
Micrococcaceae	1	254	0.39%
Morganellaceae	1	254	0.39%
Paenibacillaceae	1	254	0.39%
Planococcaceae	1	254	0.39%
Porphyromonadaceae	1	254	0.39%
Synergistaceae	1	254	0.39%
ingoing	12	254	4.72%
